# Supplementary material for: Inhibition of HSP90 in Driver Oncogene-Defined Lung Adenocarcinoma Cell Lines: Key Proteins Underpinning Therapeutic Efficacy
Source: Int J Mol Sci. 2023 Sep 7;24(18):13830. doi: 10.3390/ijms241813830 (PMC10530904; doi:10.3390/ijms241813830)
Supplement: Supplementary file 1 [file ijms-24-13830-s001.zip]

Archive with 1 entries (1 files):
- Supplementary Tables new.xlsx
