# Supplementary material for: Inhibition of HSP90 in Driver Oncogene-Defined Lung Adenocarcinoma Cell Lines: Key Proteins Underpinning Therapeutic Efficacy
Source: Int J Mol Sci. 2023 Sep 7;24(18):13830. doi: 10.3390/ijms241813830 (PMC10530904; doi:10.3390/ijms241813830)
Supplement: Supplementary file 1 [file ijms-24-13830-s001.zip › Supplementary Tables new.xlsx]

## Sheet: Table S1
Table S1: Differentially expressed proteins underlying the HSP90 inhibition in A549 cell line
Accession	Description	Gene	17AAG_Log2Rat	17AAG_Sign	IPI504_Log2Rat	IPI504_Sign	STA9090_Log2Rat	STA9090_Sign	AUY922_Log2Rat	AUY922_Sign	siRNA_Log2Rat	siRNA_Sign
P01730	T-cell surface glycoprotein CD4	CD4	-0.926	no	-1.077	no	-1.069	no	-0.954	no	-1.367	yes_down
Q5TC63	Growth hormone-regulated TBC protein 1	GRTP1	-0.39	no	0.293	no	-0.238	no	-0.338	no	-0.127	no
Q96E09	Protein FAM122A	FAM122A	-0.611	no	-1.221	yes_down	-1.132	yes_down	-1.387	yes_down	-1.326	yes_down
Q13887	Krueppel-like factor 5	KLF5	-1.022	yes_down	0.101	no	-0.481	no	-0.44	no	-1.267	yes_down
Q13671	Ras and Rab interactor 1	RIN1	-1.028	yes_down	-0.955	yes_down	-0.516	no	-0.693	yes_down	-0.076	no
Q5VT06	Centrosome-associated protein 350	CEP350	-0.461	no	-0.225	no	-0.915	yes_down	-0.909	yes_down	-1.173	yes_down
O75787	Renin receptor	ATP6AP2	-0.509	no	0.431	no	-1.067	yes_down	-0.924	yes_down	-1.048	yes_down
P04818	Thymidylate synthase	TYMS	-0.765	yes_down	-0.866	yes_down	-0.216	no	-0.745	yes_down	-1.042	yes_down
O43708	Maleylacetoacetate isomerase	GSTZ1	-0.807	yes_down	-0.63	yes_down	-0.754	yes_down	-0.914	yes_down	-0.981	yes_down
P07203	Glutathione peroxidase 1	GPX1	-0.577	no	-0.612	yes_down	-0.677	yes_down	-0.734	yes_down	-0.91	yes_down
Q8WWK9	Cytoskeleton-associated protein 2	CKAP2	0.992	no	0.917	no	0.068	no	0.147	no	0.051	no
Q8IZQ5	Selenoprotein H	SELH	-0.236	no	-0.603	yes_down	-0.676	yes_down	-0.798	yes_down	-0.888	yes_down
Q86UU1	Pleckstrin homology-like domain family B member 1	PHLDB1	0.886	no	0.804	no	0.26	no	0.278	no	-0.339	no
Q76LX8	A disintegrin and metalloproteinase with thrombospondin motifs 13	ADAMTS13	-0.474	no	-0.599	yes_down	-0.51	no	-0.537	no	-0.857	yes_down
P06493	Cyclin-dependent kinase 1	CDK1	-0.655	yes_down	-0.635	yes_down	-0.349	yes_down	-0.466	yes_down	-0.163	no
Q9NRX1	RNA-binding protein PNO1	PNO1	-0.914	yes_down	-0.587	yes_down	-0.337	no	-0.017	no	-0.332	no
O43790	Keratin, type II cuticular Hb6	KRT86	-0.403	yes_down	-0.531	yes_down	-0.163	no	-0.694	yes_down	-0.821	yes_down
P17661	Desmin	DES	-1.116	yes_down	-0.903	yes_down	-0.652	yes_down	0.322	no	0.098	no
Q9H8V3	Protein ECT2	ECT2	-0.11	no	-0.395	no	-0.526	no	-0.916	yes_down	-0.296	no
Q96CP6	GRAM domain-containing protein 1A	GRAMD1A	-0.453	yes_down	-0.401	yes_down	-0.093	no	-0.154	no	-0.216	no
Q96T88	E3 ubiquitin-protein ligase UHRF1	UHRF1	-0.519	no	-0.686	yes_down	-0.236	yes_down	-0.567	no	-0.775	yes_down
Q9H5Z1	Probable ATP-dependent RNA helicase DHX35	DHX35	-0.909	yes_down	-0.649	yes_down	-0.411	no	0.18	no	-0.075	no
Q15041	ADP-ribosylation factor-like protein 6-interacting protein 1	ARL6IP1	0.093	no	0.36	yes_up	-0.192	no	-0.141	yes_down	-0.127	no
Q96M96	FYVE, RhoGEF and PH domain-containing protein 4	FGD4	-0.374	no	-0.038	no	-0.235	no	-0.131	no	-0.146	no
O75762	Transient receptor potential cation channel subfamily A member 1	TRPA1	0.678	no	0.153	no	-0.224	no	-0.094	no	0.306	no
P54132	Bloom syndrome protein	BLM	-0.491	no	-0.416	no	-0.374	no	-0.295	no	-0.769	yes_down
O95155	Ubiquitin conjugation factor E4 B	UBE4B	-0.239	no	-0.152	no	-0.443	no	-0.568	no	-0.551	no
P53611	Geranylgeranyl transferase type-2 subunit beta	RABGGTB	0.629	no	0.065	no	0.056	no	-0.115	no	-0.326	no
Q6PI26	Protein SHQ1 homolog	SHQ1	-0.695	yes_down	-0.522	no	-0.236	no	0.073	no	-0.157	no
O60462	Neuropilin-2	NRP2	-0.686	yes_down	-0.169	no	-0.571	yes_down	-0.342	no	-0.118	no
P04792	Heat shock protein beta-1	HSPB1	0.612	no	0.55	no	0.437	no	0.33	no	0.372	no
O75843	AP-1 complex subunit gamma-like 2	AP1G2	0.011	no	-0.153	no	0.011	no	-0.23	yes_down	-0.237	no
Q8TBB5	Kelch domain-containing protein 4	KLHDC4	-0.336	no	-0.228	no	0.095	no	0.085	no	-0.223	no
Q659C4	La-related protein 1B	LARP1B	-0.36	no	0.37	no	-0.474	no	-0.41	no	-0.711	yes_down
Q9UI30	tRNA methyltransferase 112 homolog	TRMT112	0.581	no	0.043	no	-0.01	no	-0.094	no	-0.213	no
Q5TAX3	Terminal uridylyltransferase 4	ZCCHC11	-0.942	yes_down	-0.626	yes_down	-0.006	no	0.368	no	0.127	no
P36888	Receptor-type tyrosine-protein kinase FLT3	FLT3	-0.837	yes_down	-0.555	yes_down	-0.369	yes_down	0.283	yes_up	-0.037	no
Q9P0U4	CXXC-type zinc finger protein 1	CXXC1	0.563	no	0.209	no	0.066	no	-0.108	no	0.242	no
Q8WTX7	GATS-like protein 3	GATSL3	-0.552	no	-0.622	yes_down	-0.849	no	-0.872	no	-0.95	no
Q8N9M1	Uncharacterized protein C19orf47	C19orf47	-0.69	yes_down	-0.473	no	-0.55	no	-0.637	no	-0.707	yes_down
Q9BXF3	Cat eye syndrome critical region protein 2	CECR2	-0.196	no	-0.02	no	-0.038	no	0.06	no	-0.37	no
Q9BTM9	Ubiquitin-related modifier 1	URM1	0.099	no	0.252	no	-0.193	no	-0.291	no	0.081	no
Q92889	DNA repair endonuclease XPF	ERCC4	-0.599	yes_down	-0.023	no	-0.077	no	-0.457	no	-0.127	no
Q7Z7B0	Filamin-A-interacting protein 1	FILIP1	0.534	no	0.429	no	0.109	no	0.265	no	0.16	no
Q9UKI8	Serine/threonine-protein kinase tousled-like 1	TLK1	-0.089	no	-0.608	yes_down	-0.333	no	-0.07	no	0.029	no
P41229	Lysine-specific demethylase 5C	KDM5C	-0.589	yes_down	-0.352	no	-0.293	no	-0.049	no	-0.281	no
Q9NVI1	Fanconi anemia group I protein	FANCI	-0.416	no	-0.426	no	-0.31	yes_down	-0.643	yes_down	-0.283	no
Q7L775	EPM2A-interacting protein 1	EPM2AIP1	-0.648	yes_down	-0.405	no	-0.462	no	-0.036	no	-0.225	no
Q9NQH7	Probable Xaa-Pro aminopeptidase 3	XPNPEP3	0.523	no	0.232	no	0.056	no	0.396	no	-0.196	no
P55201	Peregrin	BRPF1	-0.349	no	-0.382	no	-0.475	no	-0.543	no	-0.698	yes_down
Q9NYM9	BET1-like protein	BET1L	-0.616	yes_down	-0.515	no	-0.267	no	-0.173	no	-0.673	yes_down
P31350	Ribonucleoside-diphosphate reductase subunit M2	RRM2	-0.452	no	-0.574	yes_down	-0.294	yes_down	-0.763	yes_down	-0.669	yes_down
Q96BR5	Cytochrome c oxidase assembly factor 7	COA7	-0.029	no	-0.046	no	-0.109	no	-0.061	no	-0.04	no
P00374	Dihydrofolate reductase	DHFR	-0.421	yes_down	-0.506	yes_down	-0.08	no	-0.533	yes_down	-0.655	yes_down
P42226	Signal transducer and activator of transcription 6	STAT6	-0.276	no	-0.203	no	-0.213	yes_down	-0.058	no	0.077	no
Q9UM47	Neurogenic locus notch homolog protein 3	NOTCH3	-0.571	yes_down	-0.385	no	-0.441	no	-0.432	no	-0.364	no
Q9BVC3	Sister chromatid cohesion protein DCC1	DSCC1	-0.491	no	-0.437	no	-0.164	no	-0.037	no	-0.11	no
Q02297	Pro-neuregulin-1, membrane-bound isoform	NRG1	0.492	no	0.191	no	0.098	no	0.115	no	0.09	no
Q8TD84	Down syndrome cell adhesion molecule-like protein 1	DSCAML1	-0.016	no	0.333	no	0.387	no	0.192	no	-0.639	yes_down
P34059	N-acetylgalactosamine-6-sulfatase	GALNS	0.483	no	0.575	no	0.114	no	0.312	no	0.085	no
O75717	WD repeat and HMG-box DNA-binding protein 1	WDHD1	-0.364	no	-0.248	yes_down	-0.175	no	-0.289	no	-0.361	no
Q96J84	Kin of IRRE-like protein 1	KIRREL	-0.16	no	-0.344	no	-0.725	yes_down	-0.839	yes_down	-0.626	yes_down
Q5M9N0	Coiled-coil domain-containing protein 158	CCDC158	0.478	no	-0.027	no	-0.314	no	-0.46	no	-0.234	no
Q6ZMI0	Protein phosphatase 1 regulatory subunit 21	PPP1R21	-0.578	yes_down	-0.588	yes_down	-0.196	no	-0.212	no	0.013	no
Q15758	Neutral amino acid transporter B(0)	SLC1A5	0.471	no	0.463	no	0.14	no	0.333	no	0.086	no
P07900	Heat shock protein HSP 90-alpha	HSP90AA1	0.469	no	0.55	no	0.221	no	0.47	no	-0.407	no
Q13546	Receptor-interacting serine/threonine-protein kinase 1	RIPK1	-0.552	yes_down	0.031	no	-0.002	no	0.023	no	-0.037	no
Q86SJ2	Amphoterin-induced protein 2	AMIGO2	0.464	no	0.483	no	0.078	no	0.175	no	0.02	no
Q9UGQ2	Calcium channel flower homolog	CACFD1	0.463	no	-0.059	no	-0.258	no	-0.417	no	0.189	no
Q8IUF1	COBW domain-containing protein 2	CBWD2	-0.376	no	-0.558	yes_down	-0.253	no	-0.624	yes_down	-0.625	yes_down
Q9NYT0	Pleckstrin-2	PLEK2	-0.911	yes_down	-0.655	yes_down	-0.355	no	-0.045	no	-0.082	no
O00555	Voltage-dependent P/Q-type calcium channel subunit alpha-1A	CACNA1A	0.491	yes_up	0.603	yes_up	0.35	yes_up	0.167	no	-0.625	yes_down
Q14161	ARF GTPase-activating protein GIT2	GIT2	-0.304	yes_down	-0.397	yes_down	-0.289	yes_down	-0.231	yes_down	-0.291	no
Q9Y5A9	YTH domain-containing family protein 2	YTHDF2	-0.63	yes_down	-0.508	no	-0.543	no	-0.672	yes_down	-0.455	no
Q9Y6R4	Mitogen-activated protein kinase kinase kinase 4	MAP3K4	0.449	no	0.11	no	0.072	no	-0.121	no	-0.612	yes_down
P20823	Hepatocyte nuclear factor 1-alpha	HNF1A	0.444	no	0.291	no	0.131	no	-0.049	no	0.01	no
P07602	Prosaposin	PSAP	0.126	no	0.258	no	0.083	no	0.177	no	-0.599	yes_down
Q96Q35	Amyotrophic lateral sclerosis 2 chromosomal region candidate gene 12 protein	ALS2CR12	0.443	no	0.085	no	0.253	no	0.199	no	0.115	no
Q99757	Thioredoxin, mitochondrial	TXN2	-0.41	no	-0.299	no	-0.659	yes_down	-0.847	yes_down	-0.596	yes_down
Q8NBK3	Sulfatase-modifying factor 1	SUMF1	-0.584	yes_down	-0.419	no	-0.441	no	-0.539	no	-0.596	yes_down
O43678	NADH dehydrogenase [ubiquinone] 1 alpha subcomplex subunit 2	NDUFA2	0.437	no	0.129	no	0.183	no	0.332	no	0.135	no
P40938	Replication factor C subunit 3	RFC3	-0.493	yes_down	-0.051	no	-0.002	no	-0.348	no	-0.364	no
P41236	Protein phosphatase inhibitor 2	PPP1R2	0.435	no	0.082	no	0.16	no	-0.094	no	-0.389	no
Q86SX3	Uncharacterized protein C14orf80	C14orf80	-0.647	yes_down	-0.58	yes_down	-0.223	no	-0.417	no	0.143	no
Q9BPZ3	Polyadenylate-binding protein-interacting protein 2	PAIP2	-0.399	no	-0.261	no	-0.099	no	-0.181	no	-0.042	no
P52292	Importin subunit alpha-1	KPNA2	0.43	no	0.407	no	-0.045	no	-0.092	no	-0.14	no
P52789	Hexokinase-2	HK2	0.43	no	0.186	no	-0.109	no	-0.077	no	0.016	no
O43310	CBP80/20-dependent translation initiation factor	CTIF	0.43	no	0.433	no	0.125	no	0	no	0.163	no
Q9BSL1	Ubiquitin-associated domain-containing protein 1	UBAC1	-0.105	no	-0.235	no	-0.52	no	-0.746	yes_down	-0.586	yes_down
Q9NRZ9	Lymphoid-specific helicase	HELLS	-0.393	no	-0.369	no	-0.068	no	-0.43	yes_down	-0.58	yes_down
Q86Z02	Homeodomain-interacting protein kinase 1	HIPK1	0.428	no	-0.216	no	-0.226	no	-0.467	no	-0.359	no
Q9NVH0	Exonuclease 3'-5' domain-containing protein 2	EXD2	0.426	no	0.108	no	0.059	no	-0.017	no	0.136	no
Q6NXT6	Transmembrane anterior posterior transformation protein 1 homolog	TAPT1	0.425	no	-0.057	no	-0.145	no	-0.103	no	0.019	no
Q9ULK4	Mediator of RNA polymerase II transcription subunit 23	MED23	0.423	no	0.307	no	0.169	no	0.08	no	-0.32	no
Q02388	Collagen alpha-1(VII) chain	COL7A1	-0.672	yes_down	-0.567	yes_down	-0.228	no	-0.243	no	0.423	no
Q15054	DNA polymerase delta subunit 3	POLD3	-0.43	no	-0.384	no	-0.304	no	-0.402	yes_down	-0.405	no
P48735	Isocitrate dehydrogenase [NADP], mitochondrial	IDH2	0.414	no	0.351	no	0.053	no	0.191	no	-0.065	no
Q6P1L8	39S ribosomal protein L14, mitochondrial	MRPL14	0.411	no	0.156	no	0.027	no	0.286	no	0.061	no
P62273	40S ribosomal protein S29	RPS29	-0.473	yes_down	-0.507	no	0.394	no	0.332	no	-0.155	no
Q00613	Heat shock factor protein 1	HSF1	-0.229	no	-0.253	no	-0.264	no	-0.582	yes_down	-0.58	yes_down
Q9Y478	5'-AMP-activated protein kinase subunit beta-1	PRKAB1	0.407	no	0.004	no	0.029	no	0.009	no	0.061	no
P35626	Beta-adrenergic receptor kinase 2	ADRBK2	-0.495	no	-0.734	yes_down	-0.172	no	-0.448	no	-0.016	no
Q9Y4X0	AMME syndrome candidate gene 1 protein	AMMECR1	0.406	no	0.413	no	0.099	no	0.257	no	0.006	no
P62841	40S ribosomal protein S15	RPS15	-0.467	yes_down	-0.322	no	-0.063	no	0.052	no	-0.088	no
Q96ER9	Coiled-coil domain-containing protein 51	CCDC51	-0.517	no	-0.133	no	-0.362	no	0.132	no	-0.051	no
P30414	NK-tumor recognition protein	NKTR	0.4	no	0.029	no	-0.146	no	-0.037	no	-0.035	no
Q92520	Protein FAM3C	FAM3C	0.398	no	0.228	no	-0.132	no	-0.058	no	-0.114	no
O00622	Protein CYR61	CYR61	0.397	no	-0.099	no	-0.09	no	-0.161	no	0.02	no
Q9H6E4	Coiled-coil domain-containing protein 134	CCDC134	-0.258	no	0.272	no	-0.349	no	-0.554	yes_down	-0.131	no
P29597	Non-receptor tyrosine-protein kinase TYK2	TYK2	0.397	no	0.291	no	-0.066	no	-0.166	no	0.197	no
Q96CB8	Integrator complex subunit 12	INTS12	-0.099	no	-0.023	no	-0.113	no	-0.051	no	0.087	no
P56381	ATP synthase subunit epsilon, mitochondrial	ATP5E	0.391	no	0.226	no	-0.006	no	0.258	no	-0.035	no
Q9H974	Queuine tRNA-ribosyltransferase subunit QTRTD1	QTRTD1	0.391	no	0.23	no	0.104	no	0.091	no	0.1	no
Q86UL3	Glycerol-3-phosphate acyltransferase 4	AGPAT6	0.389	no	0.307	no	-0.033	no	-0.105	no	0.032	no
Q96GC9	Vacuole membrane protein 1	VMP1	0.385	no	0.216	no	0.089	no	0.028	no	0.295	no
Q92966	snRNA-activating protein complex subunit 3	SNAPC3	-0.559	yes_down	-0.634	yes_down	-0.24	yes_down	0.095	no	-0.574	yes_down
Q9NPA3	Mid1-interacting protein 1	MID1IP1	0.384	no	-0.184	no	0.029	no	-0.064	no	-0.296	no
P10644	cAMP-dependent protein kinase type I-alpha regulatory subunit	PRKAR1A	0.384	no	0.419	no	-0.006	no	0.107	no	-0.039	no
O60566	Mitotic checkpoint serine/threonine-protein kinase BUB1 beta	BUB1B	-0.001	no	0.285	no	-0.267	no	-0.1	no	-0.443	no
Q5VT79	Annexin A8-like protein 2	ANXA8L2	-0.274	no	-0.307	yes_down	-0.324	yes_down	-0.456	yes_down	-0.101	no
P53803	DNA-directed RNA polymerases I, II, and III subunit RPABC4	POLR2K	0.379	no	0.028	no	-0.091	no	-0.086	no	-0.177	no
P09601	Heme oxygenase 1	HMOX1	0.378	no	0.388	no	0.245	no	0.359	no	-0.381	no
Q12767	Uncharacterized protein KIAA0195	KIAA0195	0.378	no	0.24	no	-0.038	no	0.001	no	-0.139	no
P07099	Epoxide hydrolase 1	EPHX1	0.376	no	0.297	no	0.135	no	0.171	no	-0.219	no
Q15468	SCL-interrupting locus protein	STIL	-0.513	no	-0.365	no	-0.249	no	0.066	no	-0.119	no
Q8IX06	Putative exonuclease GOR	REXO1L1P	-0.525	no	-0.589	yes_down	-0.156	no	-0.043	no	-0.008	no
Q9Y291	28S ribosomal protein S33, mitochondrial	MRPS33	0.021	no	0.163	no	-0.134	no	0.046	no	-0.355	no
P19823	Inter-alpha-trypsin inhibitor heavy chain H2	ITIH2	0.37	no	0.24	no	0.131	no	0.106	no	0.004	no
P49336	Cyclin-dependent kinase 8	CDK8	-0.56	yes_down	-0.457	no	-0.428	no	-0.258	no	-0.466	no
Q969X6	Cirhin	CIRH1A	-0.114	no	-0.345	no	-0.476	no	-0.521	yes_down	-0.351	no
Q99836	Myeloid differentiation primary response protein MyD88	MYD88	-0.33	no	-0.294	yes_down	0.046	no	0.05	no	0.005	no
O95396	Adenylyltransferase and sulfurtransferase MOCS3	MOCS3	-0.383	no	-0.547	yes_down	-0.174	no	-0.15	no	-0.156	no
P29320	Ephrin type-A receptor 3	EPHA3	0.365	no	0.09	no	-0.053	no	-0.249	no	-0.105	no
Q9BU89	Deoxyhypusine hydroxylase	DOHH	-0.277	no	-0.157	no	-0.201	yes_down	-0.27	yes_down	-0.188	no
Q9H0R6	Glutamyl-tRNA(Gln) amidotransferase subunit A, mitochondrial	QRSL1	-0.405	no	-0.362	no	-0.548	yes_down	-0.462	no	-0.333	no
Q8IZP9	G-protein coupled receptor 64	GPR64	0.359	no	0.307	no	0.151	no	0.122	no	0.019	no
Q12986	Transcriptional repressor NF-X1	NFX1	-0.113	no	-0.179	no	-0.259	no	-0.444	no	-0.116	no
Q9NWM0	Spermine oxidase	SMOX	0.358	no	-0.17	no	0.01	no	0.043	no	-0.115	no
Q5HYI8	Rab-like protein 3	RABL3	0.357	no	0.521	no	0.047	no	-0.04	no	-0.046	no
O95251	Histone acetyltransferase KAT7	KAT7	-0.159	no	-0.274	no	-0.396	no	-0.375	no	-0.381	no
P41743	Protein kinase C iota type	PRKCI	-0.109	no	-0.433	yes_down	-0.076	no	-0.238	no	-0.192	no
Q9H2C0	Gigaxonin	GAN	0.353	no	-0.054	no	-0.183	no	-0.225	no	-0.294	no
Q15208	Serine/threonine-protein kinase 38	STK38	-0.514	yes_down	-0.348	no	0.022	no	0.077	no	0.013	no
A0AVF1	Tetratricopeptide repeat protein 26	TTC26	-0.126	no	-0.279	no	-0.161	no	-0.312	no	-0.451	no
Q6Q759	Sperm-associated antigen 17	SPAG17	0.353	no	0.226	no	-0.081	no	-0.127	no	0.248	no
Q9H147	Deoxynucleotidyltransferase terminal-interacting protein 1	DNTTIP1	0.353	no	0.24	no	0.235	no	-0.094	no	-0.025	no
Q8WVM0	Dimethyladenosine transferase 1, mitochondrial	TFB1M	0.353	no	0.122	no	0.172	no	0.134	no	-0.139	no
Q5T2Q4	Cyclin-Y-like protein 2	CCNYL2	0.352	no	0.043	no	0.008	no	0.195	no	-0.081	no
Q96G23	Ceramide synthase 2	CERS2	-0.155	no	-0.08	no	-0.048	no	0.045	no	-0.014	no
Q6AI12	Ankyrin repeat domain-containing protein 40	ANKRD40	0.345	no	0.067	no	0.088	no	0.038	no	-0.076	no
Q92928	Putative Ras-related protein Rab-1C	RAB1C	0.345	no	0.185	no	-0.115	no	0.034	no	0.016	no
Q2PPJ7	Ral GTPase-activating protein subunit alpha-2	RALGAPA2	0.345	no	0.28	no	0.377	no	0.128	no	-0.38	no
P35568	Insulin receptor substrate 1	IRS1	-0.22	no	0.018	no	-0.213	no	-0.17	no	-0.424	no
Q92990	Glomulin	GLMN	-0.503	yes_down	-0.367	no	-0.27	no	-0.207	no	-0.392	no
Q9NR19	Acetyl-coenzyme A synthetase, cytoplasmic	ACSS2	0.342	no	0.24	no	0.255	no	0.182	no	0.142	no
Q8IVT5	Kinase suppressor of Ras 1	KSR1	-0.337	no	-0.447	no	-0.153	no	-0.077	no	-0.24	no
P38435	Vitamin K-dependent gamma-carboxylase	GGCX	-0.286	no	-0.37	no	-0.273	no	-0.138	no	-0.088	no
P61254	60S ribosomal protein L26	RPL26	-0.477	yes_down	-0.404	yes_down	-0.106	no	0.002	no	-0.075	no
Q9NVS9	Pyridoxine-5'-phosphate oxidase	PNPO	0.331	no	0.125	no	0.13	no	0.113	no	-0.028	no
Q3KR37	GRAM domain-containing protein 1B	GRAMD1B	1.18	yes_up	-0.331	no	-0.241	no	-0.507	no	-0.56	yes_down
Q9UI15	Transgelin-3	TAGLN3	0.33	no	0.026	no	-0.066	no	-0.28	no	0.032	no
P98161	Polycystin-1	PKD1	0.33	no	0.206	no	-0.06	no	-0.021	no	0.266	no
Q8IVW4	Cyclin-dependent kinase-like 3	CDKL3	0.33	no	0.144	no	-0.161	no	-0.164	no	0.284	no
Q13895	Bystin	BYSL	-0.395	yes_down	-0.404	no	-0.14	no	-0.348	no	-0.093	no
P83111	Serine beta-lactamase-like protein LACTB, mitochondrial	LACTB	0.329	no	0.104	no	0.18	no	0.276	no	0.066	no
Q9BYD6	39S ribosomal protein L1, mitochondrial	MRPL1	0.328	no	0.369	no	-0.032	no	0.016	no	-0.018	no
O95671	N-acetylserotonin O-methyltransferase-like protein	ASMTL	0.328	no	0.181	no	0.25	no	0.125	no	0.254	no
Q8N5I9	Uncharacterized protein C12orf45	C12orf45	0.233	no	-0.104	no	-0.432	no	-0.332	no	-0.602	no
P18085	ADP-ribosylation factor 4	ARF4	0.327	no	0.356	no	-0.072	no	-0.048	no	0.32	no
Q58FF7	Putative heat shock protein HSP 90-beta-3	HSP90AB3P	0.621	yes_up	0.176	no	-0.158	no	-0.174	no	-0.56	yes_down
O95433	Activator of 90 kDa heat shock protein ATPase homolog 1	AHSA1	0.323	no	0.31	no	0.066	no	0.296	no	0.133	no
Q9UKA4	A-kinase anchor protein 11	AKAP11	0.322	no	0.336	no	-0.027	no	0.13	no	0.046	no
P83876	Thioredoxin-like protein 4A	TXNL4A	0.321	no	0.044	no	-0.12	no	-0.239	no	-0.173	no
Q96EP5	DAZ-associated protein 1	DAZAP1	0.321	no	0.279	no	0.178	no	0.238	no	0.083	no
Q9Y248	DNA replication complex GINS protein PSF2	GINS2	0.321	no	0.349	no	0.057	no	-0.011	no	0.052	no
O15091	Mitochondrial ribonuclease P protein 3	KIAA0391	-0.075	no	-0.097	no	-0.17	no	-0.19	no	-0.06	no
Q86TS9	39S ribosomal protein L52, mitochondrial	MRPL52	0.086	no	-0.025	no	-0.122	no	-0.028	no	-0.198	no
P42575	Caspase-2	CASP2	-0.341	no	-0.403	no	-0.411	no	-0.554	yes_down	-0.548	yes_down
Q12840	Kinesin heavy chain isoform 5A	KIF5A	-0.856	yes_down	-0.775	yes_down	-0.644	yes_down	-0.207	no	-0.264	no
Q8TDB6	E3 ubiquitin-protein ligase DTX3L	DTX3L	-0.372	yes_down	-0.206	no	0.028	no	0.172	no	0.687	no
Q8WTW4	Nitrogen permease regulator 2-like protein	NPRL2	0.277	no	-0.341	no	-0.514	no	-0.632	yes_down	-0.46	no
A6ND36	Protein FAM83G	FAM83G	-0.363	no	-0.594	yes_down	-0.291	no	-0.472	yes_down	-0.295	no
Q5JV73	FERM and PDZ domain-containing protein 3	FRMPD3	-0.204	no	-0.341	no	-0.28	no	-0.21	no	-0.021	no
A4D1P6	WD repeat-containing protein 91	WDR91	0.313	no	0.251	no	0.024	no	0.001	no	0.104	no
Q13015	Protein AF1q	MLLT11	0.311	no	0.046	no	-0.071	no	0.072	no	-0.008	no
Q9ULP9	TBC1 domain family member 24	TBC1D24	0.311	no	0.176	no	0.017	no	-0.148	no	0.384	no
Q7Z6J9	tRNA-splicing endonuclease subunit Sen54	TSEN54	0.311	no	0.148	no	-0.097	no	-0.064	no	-0.136	no
Q9BU02	Thiamine-triphosphatase	THTPA	0.311	no	0.154	no	0.127	no	0.044	no	0.614	no
O00338	Sulfotransferase 1C2	SULT1C2	-0.07	no	0.087	no	-0.056	no	0.023	no	-0.544	yes_down
Q92540	Protein SMG7	SMG7	-0.412	no	-0.36	no	-0.347	no	-0.258	no	-0.235	no
Q9BSF4	Uncharacterized protein C19orf52	C19orf52	0.31	no	0.212	no	0.19	no	0.234	no	0.133	no
Q7Z7E8	Ubiquitin-conjugating enzyme E2 Q1	UBE2Q1	-0.776	yes_down	-0.254	no	-0.395	no	-0.044	no	-0.419	no
Q9NUJ3	T-complex protein 11-like protein 1	TCP11L1	0.309	no	0.122	no	0.038	no	-0.183	no	0.182	no
Q9NYL2	Mitogen-activated protein kinase kinase kinase MLT	ZAK	-0.498	yes_down	-0.46	yes_down	-0.163	no	-0.266	no	-0.23	no
O75964	ATP synthase subunit g, mitochondrial	ATP5L	0.307	no	0.312	no	0.117	no	0.281	no	0.057	no
Q8NEZ2	Vacuolar protein sorting-associated protein 37A	VPS37A	0.307	no	0.197	no	0.1	no	0.123	no	0.056	no
Q86TP1	Protein prune homolog	PRUNE	0.306	no	0.057	no	0.002	no	-0.077	no	-0.118	no
Q8IV38	Ankyrin repeat and MYND domain-containing protein 2	ANKMY2	0.306	no	0.322	no	0.061	no	0.167	no	0.045	no
P0CG12	Chromosome transmission fidelity protein 8 homolog isoform 2	CHTF8	0.305	no	0.168	no	0.039	no	0.14	no	-0.056	no
Q9Y570	Protein phosphatase methylesterase 1	PPME1	0.304	no	0.285	no	0.034	no	0.043	no	0.076	no
O95835	Serine/threonine-protein kinase LATS1	LATS1	-0.182	no	-0.167	no	-0.02	no	-0.134	no	-0.102	no
Q9Y5X1	Sorting nexin-9	SNX9	0.302	no	0.359	no	0.179	no	0.279	no	0.077	no
Q6P161	39S ribosomal protein L54, mitochondrial	MRPL54	0.109	no	0.177	no	-0.035	no	-0.004	no	-0.189	no
Q8NHZ8	Anaphase-promoting complex subunit CDC26	CDC26	-0.055	no	-0.004	no	-0.238	no	-0.392	yes_down	-0.186	no
Q9UBB4	Ataxin-10	ATXN10	0.095	no	0.085	no	-0.01	no	-0.051	no	0.138	no
Q9BVS4	Serine/threonine-protein kinase RIO2	RIOK2	-0.022	no	-0.357	yes_down	-0.144	no	-0.152	no	-0.061	no
Q5JSZ5	Protein PRRC2B	PRRC2B	0.301	no	0.21	no	-0.145	no	-0.281	no	0.068	no
Q8NGA6	Olfactory receptor 10H5	OR10H5	0.3	no	0.02	no	-0.101	no	0.388	no	-0.002	no
P07339	Cathepsin D	CTSD	0.101	no	-0.003	no	0.035	no	-0.036	no	-0.54	yes_down
Q9H422	Homeodomain-interacting protein kinase 3	HIPK3	0.3	no	0.346	no	0.134	no	0.026	no	-0.093	no
Q5T5X7	BEN domain-containing protein 3	BEND3	-0.457	no	-0.434	no	-0.15	no	0.151	no	-0.192	no
Q9Y448	Small kinetochore-associated protein	KNSTRN	0.146	no	0.481	no	-0.031	no	0.163	no	-0.317	no
P52943	Cysteine-rich protein 2	CRIP2	-0.816	yes_down	-0.704	yes_down	-0.316	yes_down	-0.178	yes_down	-0.528	yes_down
O95900	Probable tRNA pseudouridine synthase 2	TRUB2	0.084	no	-0.127	no	-0.202	no	-0.22	no	-0.382	no
Q96DZ1	Endoplasmic reticulum lectin 1	ERLEC1	0.296	no	0.265	no	0.077	no	0.189	no	0.158	no
Q8IZ41	Ras and EF-hand domain-containing protein	RASEF	-0.576	yes_down	-0.453	no	-0.482	no	-0.102	no	-0.187	no
Q9UPP1	Histone lysine demethylase PHF8	PHF8	0.295	no	-0.018	no	0.035	no	-0.006	no	0.005	no
O00418	Eukaryotic elongation factor 2 kinase	EEF2K	0.235	no	0.125	no	-0.04	no	-0.061	no	-0.528	yes_down
Q6ICG6	Uncharacterized protein KIAA0930	KIAA0930	-0.423	no	-0.304	no	-0.217	no	-0.092	no	-0.518	yes_down
Q96PY5	Formin-like protein 2	FMNL2	0.292	no	-0.046	no	0.204	no	0.276	no	0.13	no
Q9P0V3	SH3 domain-binding protein 4	SH3BP4	-0.244	yes_down	0.025	no	-0.4	yes_down	-0.235	no	-0.41	no
O95684	FGFR1 oncogene partner	FGFR1OP	0.274	no	-0.013	no	-0.418	no	-0.567	yes_down	-0.513	no
Q9H9J2	39S ribosomal protein L44, mitochondrial	MRPL44	0.042	no	0.075	no	-0.311	no	-0.163	no	0.292	no
Q5TKA1	Protein lin-9 homolog	LIN9	0.289	no	0.164	no	0.119	no	0.144	no	0.035	no
P38571	Lysosomal acid lipase/cholesteryl ester hydrolase	LIPA	-0.411	no	-0.105	no	-0.234	no	-0.144	no	-0.108	no
Q5TIA1	Meiosis inhibitor protein 1	MEI1	-0.834	yes_down	-0.537	no	-0.293	no	0.067	no	-0.049	no
Q8IV48	3'-5' exoribonuclease 1	ERI1	0.288	no	0.049	no	0.106	no	-0.139	no	0.212	no
P11142	Heat shock cognate 71 kDa protein	HSPA8	0.288	no	0.254	no	0.111	no	0.176	no	-0.057	no
Q9H845	Acyl-CoA dehydrogenase family member 9, mitochondrial	ACAD9	0.287	no	0.106	no	-0.078	no	0.144	no	-0.236	no
Q99623	Prohibitin-2	PHB2	0.287	no	0.246	no	0.033	no	0.421	no	0.022	no
O00505	Importin subunit alpha-4	KPNA3	0.008	no	-0.095	no	-0.03	no	-0.361	yes_down	0.376	no
Q01167	Forkhead box protein K2	FOXK2	0.286	no	0.515	no	-0.056	no	-0.157	no	-0.04	no
Q9Y5V3	Melanoma-associated antigen D1	MAGED1	-0.055	no	0.032	no	-0.07	no	-0.074	no	-0.478	yes_down
P04150	Glucocorticoid receptor	NR3C1	-0.176	yes_down	-0.383	yes_down	-0.039	no	-0.238	yes_down	-0.026	no
P06307	Cholecystokinin	CCK	-0.252	yes_down	-0.722	yes_down	-0.369	yes_down	-0.364	yes_down	-0.465	yes_down
Q96EZ8	Microspherule protein 1	MCRS1	0.283	no	0.218	no	0.082	no	0.103	no	0.161	no
P31689	DnaJ homolog subfamily A member 1	DNAJA1	0.283	no	0.302	no	0.155	no	0.248	no	0.161	no
Q96MF7	E3 SUMO-protein ligase NSE2	NSMCE2	0.282	no	0.033	no	-0.02	no	-0.083	no	-0.182	no
P10809	60 kDa heat shock protein, mitochondrial	HSPD1	0.282	no	0.343	no	0.18	no	0.481	no	0.202	no
Q32P41	tRNA (guanine(37)-N1)-methyltransferase	TRMT5	0.282	no	0.205	no	0.118	no	-0.049	no	-0.023	no
P27216	Annexin A13	ANXA13	-0.021	no	-0.073	no	-0.082	no	-0.243	yes_down	-0.461	yes_down
P17405	Sphingomyelin phosphodiesterase	SMPD1	0.282	no	0.334	no	0.019	no	0.248	no	-0.329	no
O95816	BAG family molecular chaperone regulator 2	BAG2	0.281	no	0.249	no	0.058	no	0.067	no	0.065	no
P30086	Phosphatidylethanolamine-binding protein 1	PEBP1	0.281	no	0.134	no	0.129	no	0.112	no	0.076	no
Q9UBP9	PTB domain-containing engulfment adapter protein 1	GULP1	-0.106	no	-0.172	no	-0.321	no	-0.254	no	-0.451	yes_down
Q6UW68	Transmembrane protein 205	TMEM205	0.278	no	0.158	no	0.022	no	-0.025	no	0.053	no
Q9NVD7	Alpha-parvin	PARVA	-0.278	no	-0.317	yes_down	-0.094	no	-0.231	no	-0.109	no
P42830	C-X-C motif chemokine 5	CXCL5	-0.427	no	-0.358	no	-0.097	no	-0.147	no	0.224	no
Q8NB46	Serine/threonine-protein phosphatase 6 regulatory ankyrin repeat subunit C	ANKRD52	0.277	no	0.154	no	0.085	no	0.023	no	0.017	no
P27105	Erythrocyte band 7 integral membrane protein	STOM	-0.676	yes_down	-0.318	no	-0.611	yes_down	0.401	no	-0.417	no
Q8WV92	MIT domain-containing protein 1	MITD1	0.276	no	-0.017	no	-0.092	no	-0.048	no	-0.168	no
O95452	Gap junction beta-6 protein	GJB6	-0.291	no	-0.096	no	-0.209	no	-0.341	no	-0.175	no
P31948	Stress-induced-phosphoprotein 1	STIP1	0.275	no	0.297	no	0.12	no	0.173	no	0.215	no
Q9Y376	Calcium-binding protein 39	CAB39	0.274	no	0.164	no	-0.109	no	-0.16	no	0.16	no
O00767	Acyl-CoA desaturase	SCD	0.151	no	0.19	no	0.168	no	0.162	no	-0.203	no
P15428	15-hydroxyprostaglandin dehydrogenase [NAD(+)]	HPGD	-0.065	no	-0.15	no	-0.093	no	-0.153	no	-0.45	yes_down
Q5T1C6	Acyl-coenzyme A thioesterase THEM4	THEM4	0.274	no	0.078	no	-0.049	no	0.079	no	0.226	no
Q13888	General transcription factor IIH subunit 2	GTF2H2	-0.164	no	-0.167	no	-0.156	no	-0.078	no	-0.235	no
Q9Y2I6	Ninein-like protein	NINL	0.273	no	0.407	no	0.142	no	-0.154	no	0.021	no
Q9UPN9	E3 ubiquitin-protein ligase TRIM33	TRIM33	0.272	no	0.246	no	0.053	no	0.008	no	0.262	no
Q9UHA4	Ragulator complex protein LAMTOR3	LAMTOR3	0.271	no	0.221	no	-0.166	no	0.011	no	-0.008	no
P33527	Multidrug resistance-associated protein 1	ABCC1	0.27	no	0.311	no	0.164	no	0.283	no	0.02	no
P56211	cAMP-regulated phosphoprotein 19	ARPP19	-0.34	yes_down	-0.31	yes_down	-0.117	no	0.141	no	-0.136	no
O60942	mRNA-capping enzyme	RNGTT	-0.455	yes_down	-0.42	yes_down	0.008	no	-0.381	no	-0.209	no
Q12872	Splicing factor, suppressor of white-apricot homolog	SFSWAP	-0.281	yes_down	-0.287	no	-0.142	no	-0.038	no	-0.12	no
P62166	Neuronal calcium sensor 1	NCS1	0.268	no	-0.136	no	-0.039	no	0.047	no	-0.243	no
Q96FZ2	Embryonic stem cell-specific 5-hydroxymethylcytosine-binding protein	HMCES	-0.54	yes_down	-0.396	no	-0.177	no	-0.141	no	-0.448	yes_down
Q9NZL4	Hsp70-binding protein 1	HSPBP1	0.267	no	0.316	no	-0.066	no	-0.145	no	0.041	no
Q5T8R8	Uncharacterized protein C9orf66	C9orf66	0.266	no	0.112	no	0.144	no	0.053	no	0.07	no
P56385	ATP synthase subunit e, mitochondrial	ATP5I	0.266	no	0.082	no	0.128	no	0.376	no	-0.038	no
O75586	Mediator of RNA polymerase II transcription subunit 6	MED6	0.266	no	0.057	no	0.012	no	0.049	no	-0.111	no
P50502	Hsc70-interacting protein	ST13	0.265	no	0.269	no	0.15	no	0.32	no	-0.03	no
Q8NGA1	Olfactory receptor 1M1	OR1M1	0.302	yes_up	0.484	yes_up	-0.344	yes_down	-0.326	yes_down	0.204	no
Q8TBF8	Protein FAM81A	FAM81A	-1.095	yes_down	-1.233	yes_down	0.369	yes_up	0.678	yes_up	-0.445	yes_down
Q2TAL8	Glutamine-rich protein 1	QRICH1	0.264	no	-0.085	no	0.179	no	-0.074	no	0.023	no
Q96C34	RUN domain-containing protein 1	RUNDC1	-0.271	yes_down	-0.368	yes_down	-0.187	yes_down	-0.231	yes_down	-0.436	yes_down
P36404	ADP-ribosylation factor-like protein 2	ARL2	-0.236	no	-0.254	no	-0.133	no	-0.151	no	-0.19	no
P04899	Guanine nucleotide-binding protein G(i) subunit alpha-2	GNAI2	0.263	no	0.104	no	-0.121	no	-0.156	no	0.189	no
Q6PUV4	Complexin-2	CPLX2	-0.043	no	-0.006	no	0.22	yes_up	-0.151	no	-0.425	yes_down
Q96EN9	Uncharacterized protein C19orf60	C19orf60	0.262	no	0.04	no	0.307	no	0.188	no	0.015	no
P16435	NADPH--cytochrome P450 reductase	POR	0.262	no	0.222	no	0.108	no	0.19	no	-0.05	no
Q07864	DNA polymerase epsilon catalytic subunit A	POLE	-0.155	no	-0.236	no	-0.206	no	-0.31	no	-0.366	no
O94929	Actin-binding LIM protein 3	ABLIM3	0.262	no	-0.091	no	-0.133	no	-0.294	no	0.129	no
P56937	3-keto-steroid reductase	HSD17B7	0.261	no	0.176	no	-0.099	no	-0.008	no	0.308	no
O43264	Centromere/kinetochore protein zw10 homolog	ZW10	0.261	no	-0.086	no	-0.296	no	-0.445	no	-0.375	no
P38935	DNA-binding protein SMUBP-2	IGHMBP2	0.26	no	0.15	no	0.139	no	0.016	no	0.006	no
Q8NEZ3	WD repeat-containing protein 19	WDR19	0.259	no	0.193	no	-0.063	no	-0.056	no	0.248	no
O95817	BAG family molecular chaperone regulator 3	BAG3	0.259	no	0.285	no	0.122	no	0.318	no	0.008	no
P48436	Transcription factor SOX-9	SOX9	-0.016	no	-0.1	no	-0.227	no	-0.249	no	0.314	no
P16402	Histone H1.3	HIST1H1D	-0.278	yes_down	-0.233	no	0.091	no	0.032	no	-0.339	no
O94830	Phospholipase DDHD2	DDHD2	-0.371	no	-0.159	no	-0.038	no	0.263	no	0.015	no
Q9Y6Q5	AP-1 complex subunit mu-2	AP1M2	0.258	no	-0.113	no	-0.112	no	-0.323	no	-0.271	no
P49407	Beta-arrestin-1	ARRB1	-0.613	yes_down	-0.413	no	-0.212	no	0.404	no	-0.094	no
Q49MI3	Ceramide kinase-like protein	CERKL	0.257	no	0.078	no	0.13	no	0.252	no	-0.178	no
Q9P0P0	E3 ubiquitin-protein ligase RNF181	RNF181	-0.185	yes_down	-0.274	yes_down	-0.162	no	-0.423	yes_down	-0.419	yes_down
P49427	Ubiquitin-conjugating enzyme E2 R1	CDC34	-0.138	no	-0.322	yes_down	-0.231	yes_down	-0.113	no	-0.41	yes_down
Q86UY6	N-alpha-acetyltransferase 40	NAA40	-0.204	no	-0.19	yes_down	-0.094	no	-0.315	yes_down	-0.394	yes_down
Q9UL42	Paraneoplastic antigen Ma2	PNMA2	-0.257	no	-0.252	no	0.125	no	0.146	no	0.388	no
O60220	Mitochondrial import inner membrane translocase subunit Tim8 A	TIMM8A	0.256	no	0.226	no	0.125	no	0.125	no	-0.103	no
Q8WUA4	General transcription factor 3C polypeptide 2	GTF3C2	-0.496	no	-0.556	yes_down	-0.293	no	-0.49	no	-0.276	no
P35222	Catenin beta-1	CTNNB1	0.256	no	0.225	no	0.069	no	0.127	no	0.087	no
Q5U5X0	Complex III assembly factor LYRM7	LYRM7	0.147	no	0.114	no	-0.05	no	-0.001	no	-0.229	no
Q9NW08	DNA-directed RNA polymerase III subunit RPC2	POLR3B	0.255	no	0.324	no	-0.101	no	0.045	no	-0.158	no
Q86YV5	Tyrosine-protein kinase SgK223	SGK223	-0.191	no	-0.179	no	-0.118	no	-0.074	no	-0.125	no
Q9H081	Protein MIS12 homolog	MIS12	0.253	no	0.074	no	0.198	no	0.074	no	-0.095	no
Q9UNQ0	ATP-binding cassette sub-family G member 2	ABCG2	0.001	no	0.025	no	0.057	no	0.089	no	-0.385	yes_down
Q9NNX1	Tuftelin	TUFT1	-0.215	no	-0.284	yes_down	-0.215	yes_down	-0.336	yes_down	-0.163	no
Q00535	Cyclin-dependent kinase 5	CDK5	-0.398	no	-0.388	no	-0.088	no	-0.426	yes_down	-0.101	no
Q5T6J7	Probable gluconokinase	IDNK	0.251	no	0.275	no	0.211	no	0.09	no	-0.017	no
Q8TC12	Retinol dehydrogenase 11	RDH11	0.25	no	0.161	no	0.059	no	0.104	no	0.016	no
P35226	Polycomb complex protein BMI-1	BMI1	-0.113	no	0.048	no	-0.085	no	0.166	no	0.342	no
Q5JTJ3	Cytochrome c oxidase assembly factor 6 homolog	COA6	0.249	no	0.27	no	0.153	no	0.075	no	0.262	no
O60493	Sorting nexin-3	SNX3	0.249	no	0.2	no	0.154	no	0.19	no	0.198	no
Q9UDY2	Tight junction protein ZO-2	TJP2	0.024	no	-0.048	no	-0.229	yes_down	-0.213	no	-0.239	no
Q9NRG7	Epimerase family protein SDR39U1	SDR39U1	0.247	no	0.283	no	0.029	no	0	no	0.015	no
Q07283	Trichohyalin	TCHH	0.247	no	-0.017	no	0.241	no	0.493	no	-0.144	no
Q9Y4K3	TNF receptor-associated factor 6	TRAF6	-0.35	no	-0.377	no	-0.453	no	-0.575	yes_down	-0.541	no
P13693	Translationally-controlled tumor protein	TPT1	-0.209	no	-0.152	no	0.003	no	-0.011	no	0.161	no
Q3KRA9	Alpha-ketoglutarate-dependent dioxygenase alkB homolog 6	ALKBH6	-0.077	no	0.036	no	-0.088	no	0.172	no	0.053	no
Q9BYN0	Sulfiredoxin-1	SRXN1	0.245	no	0.109	no	0.087	no	0.276	no	-0.247	no
Q5VW36	Focadhesin	FOCAD	-0.27	yes_down	-0.196	no	-0.106	no	-0.159	no	-0.107	no
Q06203	Amidophosphoribosyltransferase	PPAT	-0.268	yes_down	-0.245	no	-0.177	no	-0.184	no	0.005	no
Q7L5A8	Fatty acid 2-hydroxylase	FA2H	0.075	no	0.144	no	0.041	no	-0.142	no	0.16	no
P21283	V-type proton ATPase subunit C 1	ATP6V1C1	0.245	no	0.163	no	0.019	no	-0.013	no	-0.043	no
Q96A57	Transmembrane protein 230	TMEM230	0.168	no	0.237	no	0.12	no	-0.031	no	-0.384	yes_down
Q13510	Acid ceramidase	ASAH1	0.053	no	0.082	no	-0.073	no	-0.089	no	-0.378	yes_down
Q8TCJ2	Dolichyl-diphosphooligosaccharide--protein glycosyltransferase subunit STT3B	STT3B	0.244	no	0.223	no	-0.015	no	0.054	no	0.176	no
Q6I9Y2	THO complex subunit 7 homolog	THOC7	0.244	no	0.257	no	-0.094	no	-0.126	no	0.047	no
Q6ZMK1	Cysteine and histidine-rich protein 1	CYHR1	0.243	no	-0.065	no	-0.277	no	0.097	no	-0.169	no
Q99081	Transcription factor 12	TCF12	-0.235	no	-0.122	no	0	no	0.029	no	-0.221	no
P28288	ATP-binding cassette sub-family D member 3	ABCD3	0.242	no	0.237	no	-0.061	no	0.117	no	-0.048	no
Q8TCG1	Protein CIP2A	KIAA1524	-0.149	no	-0.13	no	-0.066	no	-0.007	no	-0.076	no
Q9Y617	Phosphoserine aminotransferase	PSAT1	0.239	no	0.245	no	0.208	no	0.401	no	-0.14	no
Q9H009	Nascent polypeptide-associated complex subunit alpha-2	NACA2	-0.109	no	-0.146	no	0.095	no	-0.13	no	-0.371	yes_down
Q9H8H2	Probable ATP-dependent RNA helicase DDX31	DDX31	-0.312	no	-0.308	yes_down	-0.176	no	-0.069	no	-0.103	no
Q6NUI6	Chondroadherin-like protein	CHADL	0.238	no	0.143	no	-0.074	no	-0.043	no	-0.064	no
Q8N3F8	MICAL-like protein 1	MICALL1	0.238	no	0.122	no	0.072	no	0.099	no	0.259	no
Q9UBM7	7-dehydrocholesterol reductase	DHCR7	0.238	no	0.33	no	0.08	no	0.2	no	0.523	no
Q9H0U6	39S ribosomal protein L18, mitochondrial	MRPL18	0.238	no	0.047	no	0.01	no	0.159	no	0.015	no
Q9GZM3	DNA-directed RNA polymerase II subunit RPB11-b1	POLR2J2	-0.125	no	-0.159	no	0.043	no	0.166	no	-0.083	no
Q96DH6	RNA-binding protein Musashi homolog 2	MSI2	-0.087	no	-0.016	no	-0.089	no	0.062	no	-0.37	yes_down
P32121	Beta-arrestin-2	ARRB2	0.236	no	0.13	no	-0.054	no	0.157	no	-0.025	no
Q9NRC6	Spectrin beta chain, non-erythrocytic 5	SPTBN5	0.236	no	0.344	no	0.239	no	0.104	no	0.209	no
Q9NX20	39S ribosomal protein L16, mitochondrial	MRPL16	0.125	no	0.152	yes_up	0.057	no	0.316	yes_up	-0.058	no
Q9BY42	Protein RTF2 homolog	RTFDC1	-0.09	no	-0.044	no	-0.063	no	-0.176	no	-0.369	yes_down
O14578	Citron Rho-interacting kinase	CIT	0.2	no	0.131	no	-0.051	no	-0.091	no	-0.368	yes_down
Q8NB66	Protein unc-13 homolog C	UNC13C	0.234	no	-0.074	no	-0.106	no	-0.183	no	0.141	no
Q01581	Hydroxymethylglutaryl-CoA synthase, cytoplasmic	HMGCS1	-0.3	no	-0.358	no	-0.138	no	-0.421	yes_down	0.089	no
Q86TA1	MOB kinase activator 3B	MOB3B	0.07	no	-0.322	no	-0.201	no	-0.249	no	0.12	no
Q01804	OTU domain-containing protein 4	OTUD4	0.233	no	0.063	no	-0.076	no	-0.223	no	0.14	no
Q9HAB3	Solute carrier family 52, riboflavin transporter, member 2	SLC52A2	0.233	no	0.137	no	0.117	no	0.094	no	0.145	no
Q9Y6V7	Probable ATP-dependent RNA helicase DDX49	DDX49	-0.117	no	-0.154	no	-0.058	no	-0.129	no	-0.094	no
Q96LD4	Tripartite motif-containing protein 47	TRIM47	-0.224	no	-0.14	no	-0.142	no	-0.217	no	-0.063	no
O75794	Cell division cycle protein 123 homolog	CDC123	-0.142	no	-0.191	no	0.068	no	-0.196	no	-0.367	yes_down
Q5T2E6	UPF0668 protein C10orf76	C10orf76	0.232	no	0.473	no	0.062	no	0.19	no	-0.292	no
Q8IY22	C-Maf-inducing protein	CMIP	-0.236	no	-0.199	no	-0.252	no	-0.424	yes_down	0.257	no
Q8IU81	Interferon regulatory factor 2-binding protein 1	IRF2BP1	-0.015	no	-0.155	yes_down	-0.164	no	-0.392	yes_down	-0.27	no
Q9Y4B6	Protein VPRBP	VPRBP	-0.262	no	-0.325	no	-0.135	no	-0.305	no	0.009	no
P50542	Peroxisomal targeting signal 1 receptor	PEX5	0.231	no	-0.149	no	0.04	no	0.067	no	0.075	no
Q8TCT9	Minor histocompatibility antigen H13	HM13	0.23	no	0.155	no	-0.136	no	-0.252	no	0.115	no
Q6ZSR9	Uncharacterized protein FLJ45252	n/a	-0.11	no	0.065	no	0.016	no	-0.273	no	-0.352	yes_down
O75886	Signal transducing adapter molecule 2	STAM2	0.23	no	0.137	no	0.082	no	0.03	no	-0.012	no
Q9ULW0	Targeting protein for Xklp2	TPX2	0.229	no	0.338	no	-0.066	no	-0.04	no	-0.154	no
Q9UPY8	Microtubule-associated protein RP/EB family member 3	MAPRE3	0.03	no	0.481	no	-0.034	no	-0.053	no	-0.35	yes_down
Q14679	Tubulin polyglutamylase TTLL4	TTLL4	0.229	no	0.203	no	0.1	no	0.008	no	-0.091	no
Q9BTY2	Plasma alpha-L-fucosidase	FUCA2	0.229	no	0.203	no	0.025	no	0.065	no	-0.002	no
Q96A00	Protein phosphatase 1 regulatory subunit 14A	PPP1R14A	-0.33	yes_down	-0.338	yes_down	-0.065	no	-0.25	yes_down	-0.347	yes_down
Q15773	Myeloid leukemia factor 2	MLF2	0.229	no	-0.007	no	-0.263	no	-0.235	no	-0.184	no
Q68CQ4	Digestive organ expansion factor homolog	DIEXF	-0.444	no	-0.422	yes_down	-0.209	yes_down	-0.095	no	-0.018	no
P08572	Collagen alpha-2(IV) chain	COL4A2	0.228	no	0.17	no	-0.028	no	-0.126	no	0.487	no
Q9BRR6	ADP-dependent glucokinase	ADPGK	0.228	no	0.105	no	0.058	no	0.003	no	0.226	no
Q9Y320	Thioredoxin-related transmembrane protein 2	TMX2	0.228	no	0.163	no	0.096	no	0.135	no	-0.223	no
Q14008	Cytoskeleton-associated protein 5	CKAP5	0.228	no	0.258	no	0.001	no	0.03	no	-0.077	no
P34913	Bifunctional epoxide hydrolase 2	EPHX2	0.227	no	0.059	no	0.04	no	0.005	no	-0.11	no
P22307	Non-specific lipid-transfer protein	SCP2	0.227	no	0.158	no	0.102	no	0.104	no	0.024	no
P35270	Sepiapterin reductase	SPR	0.227	no	0.186	no	0.065	no	0.174	no	0.081	no
Q8TB24	Ras and Rab interactor 3	RIN3	-0.128	no	-0.164	no	-0.36	no	-0.403	no	-0.239	no
O15327	Type II inositol 3,4-bisphosphate 4-phosphatase	INPP4B	0.08	no	-0.229	yes_down	-0.384	yes_down	-0.33	yes_down	-0.347	yes_down
O60645	Exocyst complex component 3	EXOC3	0.225	no	0.091	no	-0.007	no	0.049	no	0.029	no
Q8IWV8	E3 ubiquitin-protein ligase UBR2	UBR2	0.225	no	0.07	no	-0.043	no	0.021	no	0.069	no
Q9Y383	Putative RNA-binding protein Luc7-like 2	LUC7L2	0.225	no	0.274	no	0.018	no	0.086	no	-0.179	no
Q13404	Ubiquitin-conjugating enzyme E2 variant 1	UBE2V1	0.225	no	0.057	no	-0.023	no	-0.226	no	0.052	no
O96007	Molybdopterin synthase catalytic subunit	MOCS2	0.092	no	0.035	no	-0.074	no	-0.095	no	-0.346	yes_down
P20290	Transcription factor BTF3	BTF3	-0.231	no	-0.297	no	-0.051	no	-0.034	no	-0.339	yes_down
Q9H446	RWD domain-containing protein 1	RWDD1	0.224	no	0.061	no	-0.138	no	-0.158	no	-0.013	no
Q9Y3C1	Nucleolar protein 16	NOP16	-0.2	no	-0.251	yes_down	-0.04	no	-0.087	no	-0.15	no
Q9HCU5	Prolactin regulatory element-binding protein	PREB	0.224	no	0.113	no	0.044	no	0.173	no	0.267	no
P68543	UBX domain-containing protein 2A	UBXN2A	-0.237	no	-0.307	no	-0.42	no	-0.521	no	-0.434	no
P39656	Dolichyl-diphosphooligosaccharide--protein glycosyltransferase 48 kDa subunit	DDOST	0.223	no	0.24	no	0.045	no	0.132	no	0.315	no
Q96PD2	Discoidin, CUB and LCCL domain-containing protein 2	DCBLD2	0.223	no	0.024	no	-0.005	no	-0.051	no	0.022	no
O60518	Ran-binding protein 6	RANBP6	0.223	no	-0.025	no	0.076	no	-0.016	no	0.233	no
Q9Y5B0	RNA polymerase II subunit A C-terminal domain phosphatase	CTDP1	0.223	no	-0.161	no	-0.232	no	-0.386	no	-0.29	no
Q9HCE7	E3 ubiquitin-protein ligase SMURF1	SMURF1	0.223	no	0.145	no	-0.046	no	0.159	no	0.001	no
P30044	Peroxiredoxin-5, mitochondrial	PRDX5	0.222	no	0.199	no	0.088	no	0.103	no	0.016	no
Q8WUY8	N-acetyltransferase 14	NAT14	0.222	no	0.16	no	-0.043	no	-0.127	no	0.296	no
P61927	60S ribosomal protein L37	RPL37	-0.276	no	-0.205	no	0.043	no	0.01	no	-0.138	no
P57053	Histone H2B type F-S	H2BFS	0.222	no	0.427	no	0.145	no	-0.295	no	-0.141	no
Q9UIF9	Bromodomain adjacent to zinc finger domain protein 2A	BAZ2A	0.222	no	0.05	no	-0.108	no	-0.119	no	-0.033	no
O95858	Tetraspanin-15	TSPAN15	0.221	no	0.124	no	-0.07	no	0.186	no	-0.159	no
Q14686	Nuclear receptor coactivator 6	NCOA6	0.221	no	0.375	no	0.009	no	-0.068	no	0.364	no
Q9UN86	Ras GTPase-activating protein-binding protein 2	G3BP2	-0.054	no	-0.022	no	-0.041	no	-0.064	no	-0.333	yes_down
P17252	Protein kinase C alpha type	PRKCA	-0.14	no	-0.269	no	-0.081	no	-0.219	no	-0.332	yes_down
Q96B45	UPF0693 protein C10orf32	C10orf32	0.22	no	0.002	no	0.263	no	0.117	no	0.498	no
Q7Z5K2	Wings apart-like protein homolog	WAPAL	-0.219	no	-0.177	no	-0.095	no	-0.133	no	-0.101	no
Q8WUH1	Protein Churchill	CHURC1	0.219	no	0.176	no	0.094	no	0.165	no	0.046	no
Q9NS69	Mitochondrial import receptor subunit TOM22 homolog	TOMM22	0.219	no	0.2	no	-0.097	no	0.109	no	-0.159	no
Q86US8	Telomerase-binding protein EST1A	SMG6	-0.15	yes_down	-0.242	yes_down	-0.004	no	0.036	no	-0.006	no
P54803	Galactocerebrosidase	GALC	0.219	no	0.477	no	-0.009	no	-0.102	no	-0.116	no
Q9Y3L3	SH3 domain-binding protein 1	SH3BP1	0.218	no	-0.095	no	-0.221	no	-0.38	no	-0.093	no
O60218	Aldo-keto reductase family 1 member B10	AKR1B10	-0.121	no	-0.104	no	-0.054	no	0.032	no	-0.331	yes_down
O43294	Transforming growth factor beta-1-induced transcript 1 protein	TGFB1I1	-0.305	yes_down	-0.376	yes_down	-0.28	yes_down	-0.553	yes_down	-0.108	no
Q70Z53	Protein FRA10AC1	FRA10AC1	0.217	no	0.25	no	0.05	no	-0.013	no	-0.002	no
Q86TB3	Alpha-protein kinase 2	ALPK2	0.217	no	0.104	no	0.041	no	-0.025	no	0.006	no
Q13153	Serine/threonine-protein kinase PAK 1	PAK1	-0.128	no	-0.242	yes_down	-0.128	no	-0.047	no	-0.152	no
Q9Y6Y0	Influenza virus NS1A-binding protein	IVNS1ABP	0.216	no	-0.098	no	-0.047	no	-0.265	no	-0.127	no
Q66PJ3	ADP-ribosylation factor-like protein 6-interacting protein 4	ARL6IP4	0.216	no	0.41	no	0.058	no	0.334	no	-0.261	no
P12694	2-oxoisovalerate dehydrogenase subunit alpha, mitochondrial	BCKDHA	-0.09	no	-0.041	no	-0.171	no	-0.057	no	-0.33	yes_down
Q9H0E9	Bromodomain-containing protein 8	BRD8	0.215	no	0.038	no	0.045	no	-0.044	no	-0.019	no
P11166	Solute carrier family 2, facilitated glucose transporter member 1	SLC2A1	0.215	no	0.263	no	0.093	no	0.193	no	0.004	no
P33261	Cytochrome P450 2C19	CYP2C19	0.215	no	0.028	no	-0.042	no	-0.023	no	-0.087	no
Q13636	Ras-related protein Rab-31	RAB31	0.214	no	0.196	no	-0.141	no	0.055	no	-0.135	no
Q8TBM8	DnaJ homolog subfamily B member 14	DNAJB14	-0.01	no	0.263	yes_up	0.062	no	0.092	no	-0.061	no
Q15286	Ras-related protein Rab-35	RAB35	0.214	no	0.106	no	0.059	no	0.059	no	0.064	no
O60711	Leupaxin	LPXN	0.213	no	-0.135	no	-0.119	no	0.201	no	-0.004	no
Q9Y4P3	Transducin beta-like protein 2	TBL2	-0.223	no	-0.238	yes_down	-0.029	no	-0.012	no	-0.031	no
Q9C005	Protein dpy-30 homolog	DPY30	-0.074	no	0.014	no	-0.263	yes_down	-0.296	yes_down	0.023	no
P20701	Integrin alpha-L	ITGAL	0.213	no	0.11	no	0.264	no	0.367	no	-0.343	no
Q9NR99	Matrix-remodeling-associated protein 5	MXRA5	0.213	no	0.171	no	0.027	no	-0.311	no	0.011	no
P62879	Guanine nucleotide-binding protein G(I)/G(S)/G(T) subunit beta-2	GNB2	0.213	no	0.268	no	0.082	no	0.102	no	0.003	no
P42696	RNA-binding protein 34	RBM34	-0.052	no	-0.072	no	-0.057	no	-0.191	no	-0.328	yes_down
P52655	Transcription initiation factor IIA subunit 1	GTF2A1	-0.189	no	0.099	no	-0.118	no	-0.015	no	-0.171	no
Q8NFH4	Nucleoporin Nup37	NUP37	0.212	no	0.122	no	0.068	no	-0.003	no	-0.033	no
Q92667	A-kinase anchor protein 1, mitochondrial	AKAP1	0.211	no	0.095	no	0.134	no	0.209	no	0.16	no
Q6ZN04	RNA-binding protein MEX3B	MEX3B	-0.452	yes_down	-0.317	yes_down	-0.22	yes_down	0.195	no	-0.132	no
Q9H8H0	Nucleolar protein 11	NOL11	-0.199	no	-0.223	no	-0.15	no	-0.293	yes_down	-0.061	no
Q9NNW7	Thioredoxin reductase 2, mitochondrial	TXNRD2	0.209	no	0.278	no	-0.101	no	0.01	no	-0.068	no
Q9P0U1	Mitochondrial import receptor subunit TOM7 homolog	TOMM7	0.209	no	0.286	no	-0.262	no	0.223	no	-0.092	no
Q8NDH2	Coiled-coil domain-containing protein 168	CCDC168	0.208	no	0.073	no	0.089	no	0.084	no	-0.025	no
P52756	RNA-binding protein 5	RBM5	0.208	no	0.36	no	0.095	no	0.057	no	0.076	no
P34932	Heat shock 70 kDa protein 4	HSPA4	0.208	no	0.189	no	0.055	no	0.051	no	0.131	no
P34949	Mannose-6-phosphate isomerase	MPI	0.207	no	-0.023	no	0.056	no	-0.105	no	0.119	no
Q9Y2Z4	Tyrosine--tRNA ligase, mitochondrial	YARS2	0.207	no	0.076	no	0.045	no	0.133	no	0.038	no
Q9GZU8	Protein FAM192A	FAM192A	0.009	no	-0.231	yes_down	-0.022	no	-0.14	no	-0.147	no
P48444	Coatomer subunit delta	ARCN1	0.207	no	0.079	no	-0.02	no	-0.064	no	0.089	no
Q4G0F5	Vacuolar protein sorting-associated protein 26B	VPS26B	0.206	no	0.384	no	-0.007	no	0.102	no	-0.054	no
Q9BZ67	FERM domain-containing protein 8	FRMD8	-0.179	yes_down	-0.231	yes_down	-0.088	no	0.091	no	0.101	no
Q9Y333	U6 snRNA-associated Sm-like protein LSm2	LSM2	-0.057	no	0.103	no	-0.173	no	-0.29	yes_down	-0.005	no
Q6NW29	RWD domain-containing protein 4	RWDD4	-0.245	yes_down	-0.16	no	0.051	no	0.071	no	0.017	no
O94851	Protein-methionine sulfoxide oxidase MICAL2	MICAL2	-0.256	yes_down	-0.193	yes_down	-0.208	yes_down	-0.285	yes_down	0.148	no
Q9P0M9	39S ribosomal protein L27, mitochondrial	MRPL27	0.205	no	0.112	no	0.002	no	-0.071	no	-0.069	no
P28676	Grancalcin	GCA	-0.052	no	-0.008	no	-0.004	no	0.261	no	0.357	no
Q96A19	Coiled-coil domain-containing protein 102A	CCDC102A	0.204	no	0.402	no	0.093	no	-0.042	no	0.023	no
P00492	Hypoxanthine-guanine phosphoribosyltransferase	HPRT1	0.204	no	0.062	no	-0.02	no	-0.078	no	0.111	no
Q6GQQ9	OTU domain-containing protein 7B	OTUD7B	0.203	no	-0.015	no	-0.056	no	-0.139	no	-0.056	no
A2RRP1	Neuroblastoma-amplified sequence	NBAS	0.203	no	0.281	no	-0.022	no	0.042	no	0.046	no
Q6P5R6	60S ribosomal protein L22-like 1	RPL22L1	-0.241	yes_down	-0.102	no	0.008	no	0.058	no	-0.16	no
P22695	Cytochrome b-c1 complex subunit 2, mitochondrial	UQCRC2	0.203	no	0.174	no	0.036	no	0.289	no	-0.09	no
P16333	Cytoplasmic protein NCK1	NCK1	0.202	no	0.119	no	0.157	no	0.032	no	0.036	no
P63279	SUMO-conjugating enzyme UBC9	UBE2I	-0.243	no	-0.156	no	-0.036	no	0.067	no	0.053	no
Q6P087	RNA pseudouridylate synthase domain-containing protein 3	RPUSD3	0.202	no	0.087	no	0.021	no	0.046	no	-0.089	no
Q9UGV2	Protein NDRG3	NDRG3	0.202	no	0.023	no	0.053	no	0.074	no	-0.01	no
Q02224	Centromere-associated protein E	CENPE	0.201	no	0.17	no	0.082	no	0.16	no	0.18	no
P45983	Mitogen-activated protein kinase 8	MAPK8	0.201	no	-0.064	no	-0.351	no	-0.231	no	-0.058	no
Q969G6	Riboflavin kinase	RFK	-0.247	no	-0.046	no	-0.031	no	0.169	no	0.245	no
Q5S007	Leucine-rich repeat serine/threonine-protein kinase 2	LRRK2	-0.045	no	-0.015	no	0.021	no	0.268	no	-0.202	no
Q9BSH5	Haloacid dehalogenase-like hydrolase domain-containing protein 3	HDHD3	0.201	no	0.086	no	0.186	no	0.196	no	0.189	no
Q8IVD9	NudC domain-containing protein 3	NUDCD3	-0.177	yes_down	-0.136	yes_down	0.101	no	-0.037	no	-0.323	yes_down
Q00577	Transcriptional activator protein Pur-alpha	PURA	0.199	no	0.003	no	-0.059	no	-0.015	no	-0.023	no
Q96KG9	N-terminal kinase-like protein	SCYL1	0.199	no	0.085	no	0.036	no	0.03	no	0.071	no
P61916	Epididymal secretory protein E1	NPC2	-0.228	yes_down	-0.342	yes_down	0.207	no	0.31	no	-0.322	yes_down
Q96SI1	BTB/POZ domain-containing protein KCTD15	KCTD15	0.198	no	-0.093	no	-0.063	no	-0.069	no	-0.166	no
Q9UKK3	Poly [ADP-ribose] polymerase 4	PARP4	-0.247	no	-0.263	no	-0.161	no	-0.175	no	-0.03	no
Q8WVB6	Chromosome transmission fidelity protein 18 homolog	CHTF18	-0.38	no	-0.311	no	-0.333	no	-0.161	no	-0.159	no
Q99661	Kinesin-like protein KIF2C	KIF2C	0.174	no	0.349	yes_up	-0.053	no	-0.107	no	-0.171	no
Q96ER3	Protein SAAL1	SAAL1	-0.102	no	-0.082	no	-0.24	no	-0.458	yes_down	-0.02	no
Q8N5A5	Zinc finger CCCH-type with G patch domain-containing protein	ZGPAT	0.197	no	0.229	no	0.209	no	0.192	no	0.182	no
Q6PL18	ATPase family AAA domain-containing protein 2	ATAD2	-0.81	no	0.334	no	-0.478	no	-0.803	no	-0.152	no
P62820	Ras-related protein Rab-1A	RAB1A	0.196	no	0.159	no	0.077	no	0.023	no	-0.02	no
P30084	Enoyl-CoA hydratase, mitochondrial	ECHS1	0.196	no	0.19	no	0.063	no	0.273	no	0.039	no
O95985	DNA topoisomerase 3-beta-1	TOP3B	0.196	no	0.006	no	-0.125	no	-0.084	no	0.232	no
Q9BSB4	Autophagy-related protein 101	ATG101	-0.239	yes_down	-0.246	no	-0.178	no	0.094	no	-0.109	no
P36776	Lon protease homolog, mitochondrial	LONP1	0.196	no	0.27	no	0.055	no	0.184	no	-0.062	no
Q8N8R5	UPF0565 protein C2orf69	C2orf69	0.195	no	-0.05	no	-0.024	no	-0.171	no	-0.033	no
Q16822	Phosphoenolpyruvate carboxykinase [GTP], mitochondrial	PCK2	0.195	no	0.138	no	0.107	no	0.246	no	-0.13	no
Q8WU76	Sec1 family domain-containing protein 2	SCFD2	0.195	no	-0.049	no	0	no	-0.142	no	-0.2	no
Q16576	Histone-binding protein RBBP7	RBBP7	-0.238	yes_down	-0.163	no	0.037	no	0.017	no	-0.086	no
Q96II8	Leucine-rich repeat and calponin homology domain-containing protein 3	LRCH3	0.193	no	-0.018	no	0.054	no	-0.037	no	-0.025	no
Q2TBE0	CWF19-like protein 2	CWF19L2	0.193	no	-0.011	no	0.095	no	-0.017	no	-0.106	no
P46013	Antigen KI-67	MKI67	-0.016	no	0.11	no	-0.1	no	-0.249	yes_down	-0.321	yes_down
Q9UNI6	Dual specificity protein phosphatase 12	DUSP12	0.193	no	0.016	no	-0.05	no	-0.007	no	-0.062	no
Q96CD2	Phosphopantothenoylcysteine decarboxylase	PPCDC	-0.483	yes_down	-0.306	no	-0.335	no	0.214	no	0.011	no
P30041	Peroxiredoxin-6	PRDX6	0.192	no	0.215	no	0.002	no	0.056	no	0.116	no
Q96D71	RalBP1-associated Eps domain-containing protein 1	REPS1	0.192	no	0.076	no	0.002	no	-0.066	no	0.052	no
P29350	Tyrosine-protein phosphatase non-receptor type 6	PTPN6	0.191	no	0.123	no	0.006	no	0.026	no	0.149	no
Q9H2D6	TRIO and F-actin-binding protein	TRIOBP	-0.447	yes_down	-0.416	no	-0.134	no	-0.07	no	-0.122	no
Q16656	Nuclear respiratory factor 1	NRF1	0.191	no	0.287	no	-0.187	no	-0.137	no	-0.218	no
Q17RW2	Collagen alpha-1(XXIV) chain	COL24A1	0.191	no	0.151	no	-0.019	no	0.049	no	-0.266	no
Q8NFZ5	TNFAIP3-interacting protein 2	TNIP2	0.016	no	0.101	no	-0.024	no	0.065	no	0.238	no
Q7Z3U7	Protein MON2 homolog	MON2	0.19	no	0.068	no	-0.033	no	-0.075	no	0.062	no
Q9Y276	Mitochondrial chaperone BCS1	BCS1L	0.19	no	0.259	no	0.08	no	-0.011	no	-0.075	no
Q9H2K8	Serine/threonine-protein kinase TAO3	TAOK3	-0.164	yes_down	-0.221	yes_down	-0.03	no	-0.157	no	0.061	no
Q8TCC3	39S ribosomal protein L30, mitochondrial	MRPL30	0.19	no	0.168	no	0.176	no	0.487	no	0.259	no
Q9BZE1	39S ribosomal protein L37, mitochondrial	MRPL37	0.164	no	0.174	yes_up	0.018	no	0.073	no	0.016	no
O75683	Surfeit locus protein 6	SURF6	-0.241	no	-0.218	no	-0.213	yes_down	-0.261	no	-0.121	no
P40123	Adenylyl cyclase-associated protein 2	CAP2	0.189	no	0.146	no	0.028	no	0.097	no	-0.024	no
P62318	Small nuclear ribonucleoprotein Sm D3	SNRPD3	0.189	no	0.129	no	0.03	no	-0.032	no	0.099	no
O60870	DNA/RNA-binding protein KIN17	KIN	0.189	no	0.021	no	0.032	no	-0.024	no	0.153	no
P00505	Aspartate aminotransferase, mitochondrial	GOT2	0.189	no	0.187	no	0.078	no	0.191	no	0.094	no
P38646	Stress-70 protein, mitochondrial	HSPA9	0.189	no	0.231	no	0.072	no	0.282	no	0.035	no
P13489	Ribonuclease inhibitor	RNH1	-0.222	yes_down	-0.264	no	-0.105	no	-0.263	yes_down	-0.053	no
Q9BW27	Nuclear pore complex protein Nup85	NUP85	-0.228	yes_down	-0.207	no	-0.227	no	-0.181	no	-0.035	no
Q96QC0	Serine/threonine-protein phosphatase 1 regulatory subunit 10	PPP1R10	-0.263	yes_down	-0.221	yes_down	-0.115	no	0.044	no	-0.046	no
Q96PV6	Leukocyte receptor cluster member 8	LENG8	0.188	no	-0.004	no	0.102	no	0.284	no	0.012	no
Q9H7M9	Platelet receptor Gi24	C10orf54	0.188	no	0.15	no	0.096	no	0.079	no	0.246	no
Q9H0U3	Magnesium transporter protein 1	MAGT1	0.188	no	0.071	no	0.024	no	0.136	no	0.12	no
P54577	Tyrosine--tRNA ligase, cytoplasmic	YARS	0.188	no	0.184	no	0.087	no	0.063	no	-0.055	no
Q9Y2P8	RNA 3'-terminal phosphate cyclase-like protein	RCL1	-0.223	yes_down	-0.129	no	-0.131	no	-0.169	no	-0.146	no
P11498	Pyruvate carboxylase, mitochondrial	PC	0.187	no	0.16	no	0.019	no	-0.038	no	-0.026	no
Q3ZCQ8	Mitochondrial import inner membrane translocase subunit TIM50	TIMM50	0.187	no	0.179	no	-0.054	no	0.32	no	0.032	no
Q7KZI7	Serine/threonine-protein kinase MARK2	MARK2	-0.17	yes_down	-0.218	yes_down	0.025	no	0.106	no	-0.057	no
O95319	CUGBP Elav-like family member 2	CELF2	0.187	no	0.524	no	-0.032	no	0.034	no	-0.144	no
Q9NXE8	Pre-mRNA-splicing factor CWC25 homolog	CWC25	-0.083	no	-0.217	yes_down	-0.052	no	-0.071	no	0.008	no
Q96I51	Williams-Beuren syndrome chromosomal region 16 protein	WBSCR16	0.187	no	-0.001	no	0.005	no	0.045	no	-0.34	no
Q6UWP7	Lysocardiolipin acyltransferase 1	LCLAT1	0.187	no	0.109	no	0.029	no	0.059	no	-0.011	no
Q8N8R3	Mitochondrial basic amino acids transporter	SLC25A29	0.187	no	-0.029	no	0.349	no	0.288	no	0.02	no
Q9NWT6	Hypoxia-inducible factor 1-alpha inhibitor	HIF1AN	0.186	no	0.005	no	-0.05	no	-0.09	no	-0.091	no
Q8NFQ8	Torsin-1A-interacting protein 2	TOR1AIP2	0.186	no	0.162	no	0.231	no	0.304	no	0.07	no
P21675	Transcription initiation factor TFIID subunit 1	TAF1	0.186	no	0.206	no	0.677	no	0.555	no	0.549	no
P62891	60S ribosomal protein L39	RPL39	0.052	no	-0.128	no	0.009	no	-0.262	yes_down	-0.114	no
O00399	Dynactin subunit 6	DCTN6	0.185	no	0.037	no	0.125	no	0.03	no	0.168	no
Q13136	Liprin-alpha-1	PPFIA1	0.184	no	0.07	no	-0.005	no	-0.035	no	-0.042	no
Q14807	Kinesin-like protein KIF22	KIF22	0.184	no	0.145	no	-0.109	no	-0.267	no	-0.096	no
P82914	28S ribosomal protein S15, mitochondrial	MRPS15	0.023	no	-0.096	no	-0.088	no	0.019	no	0.062	no
Q5GLZ8	Probable E3 ubiquitin-protein ligase HERC4	HERC4	-0.297	yes_down	-0.416	yes_down	-0.2	yes_down	-0.527	yes_down	0.061	no
P10515	Dihydrolipoyllysine-residue acetyltransferase component of pyruvate dehydrogenase complex, mitochondrial	DLAT	0.183	no	0.122	no	-0.042	no	0.215	no	-0.006	no
O43291	Kunitz-type protease inhibitor 2	SPINT2	0.183	no	-0.006	no	0.025	no	-0.008	no	0.18	no
Q12974	Protein tyrosine phosphatase type IVA 2	PTP4A2	0.182	no	0.236	no	-0.101	no	-0.035	no	-0.135	no
Q15061	WD repeat-containing protein 43	WDR43	-0.254	no	-0.332	yes_down	-0.109	no	-0.199	yes_down	-0.069	no
Q96AH8	Ras-related protein Rab-7b	RAB7B	0.182	no	0.16	no	0.082	no	0.195	no	0.174	no
Q8N6M0	OTU domain-containing protein 6B	OTUD6B	0.182	no	0.017	no	-0.015	no	0.028	no	0.076	no
Q9BZH6	WD repeat-containing protein 11	WDR11	-0.221	no	-0.182	yes_down	-0.162	yes_down	-0.261	yes_down	-0.093	no
Q16513	Serine/threonine-protein kinase N2	PKN2	-0.063	no	-0.217	yes_down	-0.055	no	-0.11	no	-0.016	no
Q15269	Periodic tryptophan protein 2 homolog	PWP2	-0.217	yes_down	-0.216	yes_down	-0.057	no	-0.183	no	0.003	no
Q9NXV6	CDKN2A-interacting protein	CDKN2AIP	0.181	no	0.039	no	0.005	no	-0.037	no	0.136	no
Q9H799	Uncharacterized protein C5orf42	C5orf42	0.181	no	0.046	no	-0.021	no	-0.145	no	0.035	no
O14618	Copper chaperone for superoxide dismutase	CCS	0.181	no	0.084	no	0.021	no	-0.009	no	-0.072	no
Q96BH1	E3 ubiquitin-protein ligase RNF25	RNF25	-0.221	yes_down	-0.11	no	0.039	no	0.176	no	0.002	no
P15924	Desmoplakin	DSP	-0.078	no	-0.064	no	-0.086	no	-0.087	no	0.165	no
Q9UHY8	Fasciculation and elongation protein zeta-2	FEZ2	-0.196	no	-0.262	no	-0.217	no	-0.189	yes_down	-0.231	no
P04920	Anion exchange protein 2	SLC4A2	0.181	no	0.221	no	-0.092	no	-0.086	no	-0.207	no
Q86U38	Nucleolar protein 9	NOP9	-0.279	yes_down	-0.095	no	-0.139	no	-0.221	no	-0.008	no
Q15813	Tubulin-specific chaperone E	TBCE	-0.169	no	-0.216	yes_down	-0.081	no	-0.067	no	-0.054	no
P13987	CD59 glycoprotein	CD59	0.18	no	0.369	no	0.228	no	0.339	no	0.021	no
Q9GZN8	UPF0687 protein C20orf27	C20orf27	0.18	no	0.078	no	-0.019	no	-0.081	no	-0.145	no
Q96EY7	Pentatricopeptide repeat domain-containing protein 3, mitochondrial	PTCD3	0.179	no	0.265	no	-0.04	no	-0.11	no	0.033	no
Q13610	Periodic tryptophan protein 1 homolog	PWP1	-0.047	no	-0.073	no	-0.143	no	-0.259	yes_down	-0.105	no
Q9BXS6	Nucleolar and spindle-associated protein 1	NUSAP1	0.556	yes_up	0.812	yes_up	0.027	no	-0.089	no	-0.32	yes_down
O14681	Etoposide-induced protein 2.4 homolog	EI24	0.178	no	0.206	no	0.156	no	0.053	no	-0.012	no
P14635	G2/mitotic-specific cyclin-B1	CCNB1	0.178	no	0.198	no	-0.084	no	-0.177	no	-0.22	no
P49458	Signal recognition particle 9 kDa protein	SRP9	0.178	no	0.06	no	0.044	no	0.167	no	-0.045	no
Q9H9A6	Leucine-rich repeat-containing protein 40	LRRC40	-0.111	no	-0.298	no	-0.099	no	-0.316	yes_down	-0.2	no
O94973	AP-2 complex subunit alpha-2	AP2A2	0.178	no	0.052	no	0.011	no	-0.102	no	-0.048	no
A4FU69	EF-hand calcium-binding domain-containing protein 5	EFCAB5	0.178	no	-0.055	no	-0.074	no	-0.121	no	-0.107	no
O00762	Ubiquitin-conjugating enzyme E2 C	UBE2C	0.178	no	0.062	no	-0.11	no	-0.271	yes_down	-0.188	no
O95239	Chromosome-associated kinesin KIF4A	KIF4A	0.177	no	0.224	no	0.007	no	-0.005	no	-0.17	no
Q9NPD8	Ubiquitin-conjugating enzyme E2 T	UBE2T	-0.222	no	-0.312	no	-0.049	no	-0.229	no	-0.049	no
Q5T447	E3 ubiquitin-protein ligase HECTD3	HECTD3	0.177	no	0.081	no	-0.04	no	-0.065	no	-0.11	no
Q14191	Werner syndrome ATP-dependent helicase	WRN	0.177	no	-0.104	no	0.16	no	-0.076	no	-0.124	no
Q7Z4H8	KDEL motif-containing protein 2	KDELC2	0.177	no	0.037	no	0.044	no	0.118	no	0.123	no
P28340	DNA polymerase delta catalytic subunit	POLD1	-0.113	no	-0.22	no	-0.034	no	-0.273	no	-0.18	no
Q15398	Disks large-associated protein 5	DLGAP5	0.176	no	0.132	no	-0.126	no	-0.223	no	-0.277	no
Q86TG7	Retrotransposon-derived protein PEG10	PEG10	-0.253	yes_down	-0.214	yes_down	0.282	no	0.511	no	-0.058	no
P23786	Carnitine O-palmitoyltransferase 2, mitochondrial	CPT2	0.175	no	0.181	no	0.013	no	0.184	no	0.093	no
P05556	Integrin beta-1	ITGB1	0.175	no	0.28	no	0.109	no	0.163	no	0.166	no
Q13322	Growth factor receptor-bound protein 10	GRB10	0.001	no	0.026	no	-0.114	no	-0.166	yes_down	0.428	no
P25789	Proteasome subunit alpha type-4	PSMA4	0.175	no	0.136	no	0.009	no	-0.074	no	0.151	no
P78316	Nucleolar protein 14	NOP14	-0.128	no	-0.211	yes_down	-0.015	no	-0.034	no	-0.072	no
P17987	T-complex protein 1 subunit alpha	TCP1	0.175	no	0.157	no	0.029	no	0.054	no	0.122	no
Q9UH77	Kelch-like protein 3	KLHL3	0.174	no	0.157	no	-0.014	no	0.024	no	-0.009	no
Q9BW85	Coiled-coil domain-containing protein 94	CCDC94	-0.113	no	-0.211	yes_down	-0.119	no	-0.072	no	-0.026	no
Q9HC52	Chromobox protein homolog 8	CBX8	0.174	no	-0.007	no	0.039	no	-0.1	no	0.028	no
Q9NSK7	Protein C19orf12	C19orf12	0.174	no	0.133	no	0.333	no	0.264	no	0.365	no
Q16222	UDP-N-acetylhexosamine pyrophosphorylase	UAP1	0.174	no	-0.05	no	0.213	no	0.17	no	0.346	no
Q96IW7	Vesicle-trafficking protein SEC22a	SEC22A	0.174	no	0.187	no	-0.018	no	-0.056	no	-0.102	no
O95478	Ribosome biogenesis protein NSA2 homolog	NSA2	-0.254	yes_down	-0.21	yes_down	-0.004	no	-0.053	no	-0.142	no
Q9UPN4	Centrosomal protein of 131 kDa	CEP131	-0.23	no	-0.166	no	0.043	no	0.028	no	-0.2	no
O94927	HAUS augmin-like complex subunit 5	HAUS5	-0.124	no	-0.038	no	-0.048	no	0.087	no	-0.088	no
O75394	39S ribosomal protein L33, mitochondrial	MRPL33	0.004	no	0.115	no	-0.09	no	0.051	no	-0.144	no
P49590	Probable histidine--tRNA ligase, mitochondrial	HARS2	0.173	no	0.094	no	0.019	no	-0.041	no	-0.078	no
Q9BX95	Sphingosine-1-phosphate phosphatase 1	SGPP1	0.173	no	0.028	no	-0.168	no	-0.042	no	-0.182	no
P62857	40S ribosomal protein S28	RPS28	-0.187	no	-0.228	no	-0.037	no	-0.252	yes_down	-0.14	no
O15270	Serine palmitoyltransferase 2	SPTLC2	-0.058	no	-0.06	no	-0.159	no	-0.251	yes_down	-0.138	no
Q9NYY8	FAST kinase domain-containing protein 2	FASTKD2	0.172	no	0.199	no	-0.142	no	0.088	no	0.229	no
P21796	Voltage-dependent anion-selective channel protein 1	VDAC1	0.172	no	0.293	no	0.084	no	0.403	no	0.069	no
Q9UHN6	Transmembrane protein 2	TMEM2	0.171	no	0.09	no	0.006	no	0.052	no	0.103	no
Q9UQR1	Zinc finger protein 148	ZNF148	0.171	no	-0.004	no	0.063	no	0.017	no	0.027	no
Q9UIA9	Exportin-7	XPO7	0.171	no	0.064	no	-0.049	no	-0.005	no	0.016	no
Q712K3	Ubiquitin-conjugating enzyme E2 R2	UBE2R2	-0.111	no	0.073	no	-0.013	no	0.199	no	-0.376	no
Q6PKC3	Thioredoxin domain-containing protein 11	TXNDC11	0.171	no	0.2	no	-0.065	no	-0.078	no	0.01	no
P61020	Ras-related protein Rab-5B	RAB5B	0.17	no	0.17	no	0.1	no	0.031	no	0.002	no
Q9UNS1	Protein timeless homolog	TIMELESS	-0.328	yes_down	-0.323	yes_down	-0.106	no	-0.388	yes_down	-0.319	yes_down
Q9NZZ3	Charged multivesicular body protein 5	CHMP5	0.17	no	0.14	no	0.06	no	-0.019	no	0.146	no
Q96GD4	Aurora kinase B	AURKB	0.17	no	0.277	no	0.022	no	-0.164	no	-0.258	no
Q9NZN3	EH domain-containing protein 3	EHD3	-0.237	yes_down	-0.206	yes_down	0.019	no	0.136	no	0.073	no
Q7L2H7	Eukaryotic translation initiation factor 3 subunit M	EIF3M	0.169	no	-0.037	no	-0.139	no	-0.153	no	-0.15	no
P29966	Myristoylated alanine-rich C-kinase substrate	MARCKS	-0.289	no	-0.117	no	-0.102	no	-0.084	no	0.002	no
P00813	Adenosine deaminase	ADA	-0.273	yes_down	-0.187	no	-0.105	no	-0.002	no	-0.314	yes_down
O60784	Target of Myb protein 1	TOM1	0.169	no	0.098	no	0.023	no	0.011	no	-0.088	no
Q9H0L4	Cleavage stimulation factor subunit 2 tau variant	CSTF2T	0.168	no	-0.008	no	-0.07	no	-0.11	no	0.192	no
Q7Z5J4	Retinoic acid-induced protein 1	RAI1	0.168	no	-0.164	no	0.06	no	-0.003	no	-0.161	no
P02792	Ferritin light chain	FTL	0.168	no	0.189	no	-0.01	no	0.003	no	0.27	no
Q6PJG6	BRCA1-associated ATM activator 1	BRAT1	-0.167	no	-0.192	no	-0.081	no	-0.339	yes_down	-0.314	yes_down
Q9BX40	Protein LSM14 homolog B	LSM14B	-0.033	no	0.017	no	0.035	no	-0.238	yes_down	-0.314	yes_down
Q86WX3	Active regulator of SIRT1	RPS19BP1	0.167	no	-0.036	no	0.004	no	-0.189	no	-0.083	no
A0MZ66	Shootin-1	KIAA1598	0.167	no	0.114	no	0.037	no	0.088	no	0.004	no
Q5T653	39S ribosomal protein L2, mitochondrial	MRPL2	0.189	yes_up	0.299	yes_up	-0.09	no	0.201	no	-0.123	no
Q15366	Poly(rC)-binding protein 2	PCBP2	0.167	no	0.019	no	0.064	no	0.053	no	0.027	no
Q7Z5L9	Interferon regulatory factor 2-binding protein 2	IRF2BP2	-0.251	no	-0.217	no	-0.09	no	-0.241	yes_down	-0.312	yes_down
P05091	Aldehyde dehydrogenase, mitochondrial	ALDH2	0.166	no	0.175	no	-0.014	no	0.078	no	-0.197	no
Q8IWY8	Zinc finger and SCAN domain-containing protein 29	ZSCAN29	0.165	no	0.166	no	-0.072	no	0.163	no	0.031	no
Q96JK2	DDB1- and CUL4-associated factor 5	DCAF5	0.165	no	0.021	no	-0.062	no	0.028	no	0.072	no
P16083	Ribosyldihydronicotinamide dehydrogenase [quinone]	NQO2	0.165	no	0.19	no	0.05	no	0.101	no	0.003	no
Q86TZ1	Tetratricopeptide repeat protein 6	TTC6	0.165	no	-0.066	no	-0.098	no	-0.054	no	0.052	no
Q69YH5	Cell division cycle-associated protein 2	CDCA2	0.165	no	0.17	no	-0.136	no	-0.351	no	-0.184	no
Q7L7X3	Serine/threonine-protein kinase TAO1	TAOK1	-0.212	yes_down	-0.275	no	-0.041	no	-0.185	no	-0.102	no
P62750	60S ribosomal protein L23a	RPL23A	-0.269	no	-0.219	no	0.011	no	-0.02	no	-0.066	no
Q5JVS0	Intracellular hyaluronan-binding protein 4	HABP4	0.165	no	-0.061	no	0.339	no	0.133	no	0.062	no
Q14527	Helicase-like transcription factor	HLTF	-0.248	no	-0.193	yes_down	-0.106	no	-0.224	no	-0.213	no
Q96F86	Enhancer of mRNA-decapping protein 3	EDC3	-0.198	no	-0.203	yes_down	-0.114	no	-0.06	no	0.091	no
Q96FQ6	Protein S100-A16	S100A16	-0.064	no	-0.2	yes_down	-0.003	no	-0.067	no	-0.013	no
O60783	28S ribosomal protein S14, mitochondrial	MRPS14	0.044	no	0.022	no	-0.146	no	0.017	no	-0.117	no
O60318	Germinal-center associated nuclear protein	MCM3AP	0.163	no	-0.054	no	-0.168	no	-0.05	no	0.135	no
P17174	Aspartate aminotransferase, cytoplasmic	GOT1	0.163	no	0.158	no	0.107	no	0.263	no	-0.021	no
Q9UI14	Prenylated Rab acceptor protein 1	RABAC1	0.163	no	0.045	no	-0.045	no	-0.122	no	0.012	no
Q9Y365	PCTP-like protein	STARD10	0.163	no	0.046	no	0.219	no	0.102	no	0.147	no
A3KN83	Protein strawberry notch homolog 1	SBNO1	-0.174	no	-0.198	no	-0.293	no	-0.264	no	-0.384	no
O00264	Membrane-associated progesterone receptor component 1	PGRMC1	0.163	no	0.181	no	-0.015	no	0.045	no	0.016	no
Q9BWS9	Chitinase domain-containing protein 1	CHID1	0.163	no	0.193	no	-0.036	no	-0.039	no	0.142	no
Q6UY01	Leucine-rich repeat-containing protein 31	LRRC31	0.163	no	0.019	no	0.18	no	0.043	no	0.057	no
Q96EM0	Trans-L-3-hydroxyproline dehydratase	L3HYPDH	-0.144	no	-0.175	no	-0.248	no	-0.075	no	-0.149	no
Q9NR33	DNA polymerase epsilon subunit 4	POLE4	-0.176	yes_down	-0.139	no	0.069	no	-0.021	no	-0.312	yes_down
Q5TC82	Roquin-1	RC3H1	0.163	no	0.132	no	0.288	no	0.208	no	0.283	no
Q8WXI9	Transcriptional repressor p66-beta	GATAD2B	0.162	no	0.014	no	0.154	no	0.038	no	0.065	no
Q9BYD2	39S ribosomal protein L9, mitochondrial	MRPL9	0.162	no	0.065	no	-0.106	no	-0.048	no	-0.132	no
Q9Y3T6	R3H and coiled-coil domain-containing protein 1	R3HCC1	0.282	no	0.046	no	-0.147	yes_down	-0.114	no	-0.312	yes_down
Q7Z739	YTH domain-containing family protein 3	YTHDF3	-0.099	no	0.032	no	-0.091	no	-0.071	no	-0.31	yes_down
Q8WYA0	Intraflagellar transport protein 81 homolog	IFT81	0.162	no	0.065	no	-0.018	no	-0.136	no	-0.17	no
Q9BRX9	WD repeat domain-containing protein 83	WDR83	0.162	no	-0.002	no	0.072	no	-0.035	no	0.15	no
Q9BXJ8	Transmembrane protein 120A	TMEM120A	0.162	no	0.416	no	-0.042	no	0.067	no	-0.119	no
Q99575	Ribonucleases P/MRP protein subunit POP1	POP1	-0.161	no	-0.198	yes_down	-0.053	no	-0.154	no	-0.005	no
P31937	3-hydroxyisobutyrate dehydrogenase, mitochondrial	HIBADH	0.162	no	0.116	no	0.052	no	0.147	no	-0.066	no
P42677	40S ribosomal protein S27	RPS27	0.161	no	-0.125	no	0.015	no	0.134	no	-0.057	no
Q15057	Arf-GAP with coiled-coil, ANK repeat and PH domain-containing protein 2	ACAP2	0.161	no	0.069	no	0.013	no	-0.207	no	-0.023	no
Q08257	Quinone oxidoreductase	CRYZ	0.161	no	0.213	no	0.015	no	0.126	no	-0.03	no
P50213	Isocitrate dehydrogenase [NAD] subunit alpha, mitochondrial	IDH3A	0.161	no	0.102	no	-0.037	no	0.074	no	0.021	no
Q9HD47	Ran guanine nucleotide release factor	RANGRF	0.161	no	0.066	no	0.063	no	0.006	no	-0.048	no
P11802	Cyclin-dependent kinase 4	CDK4	-0.265	yes_down	-0.438	no	-0.04	no	-0.158	no	-0.305	yes_down
P19404	NADH dehydrogenase [ubiquinone] flavoprotein 2, mitochondrial	NDUFV2	0.16	no	0.195	no	-0.08	no	0.303	no	-0.018	no
Q8IXB1	DnaJ homolog subfamily C member 10	DNAJC10	0.16	no	0.084	no	-0.011	no	0.038	no	0.166	no
Q6VMQ6	Activating transcription factor 7-interacting protein 1	ATF7IP	0.16	no	0.592	no	0.174	no	-0.187	no	-0.043	no
Q9ULA0	Aspartyl aminopeptidase	DNPEP	0.16	no	0.069	no	0.027	no	0.049	no	0.206	no
Q8TB22	Spermatogenesis-associated protein 20	SPATA20	0.16	no	-0.008	no	0.024	no	0.111	no	-0.129	no
Q9ULJ6	Zinc finger MIZ domain-containing protein 1	ZMIZ1	-0.176	no	-0.16	no	-0.088	no	0.062	no	-0.255	no
P36542	ATP synthase subunit gamma, mitochondrial	ATP5C1	0.159	no	0.1	no	0.005	no	0.171	no	0.073	no
P98194	Calcium-transporting ATPase type 2C member 1	ATP2C1	0.159	no	0.282	no	-0.047	no	-0.095	no	0.092	no
A8CG34	Nuclear envelope pore membrane protein POM 121C	POM121C	-0.206	yes_down	0.025	no	-0.08	no	0.117	no	-0.054	no
Q9H9T3	Elongator complex protein 3	ELP3	-0.176	no	-0.197	yes_down	-0.117	no	-0.113	no	-0.049	no
P53367	Arfaptin-1	ARFIP1	0.158	no	0.104	no	0.039	no	0.033	no	0.093	no
O60762	Dolichol-phosphate mannosyltransferase subunit 1	DPM1	0.158	no	0.124	no	0.077	no	-0.012	no	0.033	no
Q04760	Lactoylglutathione lyase	GLO1	0.158	no	0.137	no	0.011	no	0.048	no	0.213	no
Q16512	Serine/threonine-protein kinase N1	PKN1	-0.262	yes_down	-0.369	yes_down	-0.059	no	-0.359	yes_down	-0.305	yes_down
Q96GQ5	UPF0420 protein C16orf58	C16orf58	0.158	no	0.081	no	-0.031	no	-0.073	no	-0.07	no
Q7Z4G1	COMM domain-containing protein 6	COMMD6	0.158	no	-0.014	no	-0.081	no	-0.191	no	-0.024	no
Q9P032	NADH dehydrogenase [ubiquinone] 1 alpha subcomplex assembly factor 4	NDUFAF4	0.157	no	0.167	no	-0.186	no	0.241	no	-0.14	no
Q9P258	Protein RCC2	RCC2	-0.087	no	-0.125	no	-0.02	no	-0.249	yes_down	0.079	no
O43615	Mitochondrial import inner membrane translocase subunit TIM44	TIMM44	0.157	no	0.107	no	-0.012	no	-0.069	no	-0.055	no
O95359	Transforming acidic coiled-coil-containing protein 2	TACC2	0.125	no	0.165	yes_up	0.018	no	0.137	yes_up	-0.304	yes_down
P36957	Dihydrolipoyllysine-residue succinyltransferase component of 2-oxoglutarate dehydrogenase complex, mitochondrial	DLST	0.155	no	0.237	no	0.013	no	0.18	no	0.004	no
Q9UL25	Ras-related protein Rab-21	RAB21	0.155	no	0.104	no	0.04	no	0.108	no	-0.041	no
Q15836	Vesicle-associated membrane protein 3	VAMP3	0.155	no	0.148	no	0.014	no	0.028	no	-0.118	no
P26006	Integrin alpha-3	ITGA3	0.155	no	0.2	no	0.077	no	0.253	no	0.175	no
Q9BQ48	39S ribosomal protein L34, mitochondrial	MRPL34	0.154	no	0.026	no	0	no	-0.014	no	-0.082	no
P16401	Histone H1.5	HIST1H1B	-0.142	no	-0.102	no	0.036	no	0.019	no	-0.302	yes_down
P46776	60S ribosomal protein L27a	RPL27A	0.154	no	-0.088	no	-0.056	no	-0.182	no	-0.038	no
P30043	Flavin reductase (NADPH)	BLVRB	0.154	no	0.092	no	-0.007	no	-0.034	no	-0.076	no
Q9Y2Z0	Suppressor of G2 allele of SKP1 homolog	SUGT1	0.154	no	0.157	no	0.026	no	0.039	no	0.03	no
Q96H55	Unconventional myosin-XIX	MYO19	0.153	no	0.104	no	-0.051	no	0.106	no	-0.171	no
O00571	ATP-dependent RNA helicase DDX3X	DDX3X	-0.082	no	-0.209	no	-0.076	no	-0.246	yes_down	-0.214	no
P57678	Gem-associated protein 4	GEMIN4	-0.183	no	-0.178	no	-0.195	yes_down	-0.303	no	-0.135	no
P54619	5'-AMP-activated protein kinase subunit gamma-1	PRKAG1	-0.097	no	0.055	no	0.029	no	-0.011	no	-0.302	yes_down
P30508	HLA class I histocompatibility antigen, Cw-12 alpha chain	HLA-C	-0.42	no	0.026	no	-0.275	no	0.253	yes_up	2.028	no
P16104	Histone H2AX	H2AFX	-0.259	yes_down	-0.098	no	-0.172	no	-0.26	no	-0.301	yes_down
Q14671	Pumilio homolog 1	PUM1	-0.05	no	0.037	no	-0.101	no	-0.062	no	-0.301	yes_down
Q9BW71	HIRA-interacting protein 3	HIRIP3	-0.092	no	-0.19	no	-0.217	no	-0.34	no	-0.27	no
Q53FA7	Quinone oxidoreductase PIG3	TP53I3	-0.266	no	-0.07	no	-0.18	no	-0.23	no	-0.301	yes_down
Q15554	Telomeric repeat-binding factor 2	TERF2	0.152	no	0.026	no	-0.117	no	-0.215	no	-0.055	no
O94808	Glutamine--fructose-6-phosphate aminotransferase [isomerizing] 2	GFPT2	-0.11	no	-0.149	no	-0.216	yes_down	-0.14	no	0.16	no
Q9UBQ7	Glyoxylate reductase/hydroxypyruvate reductase	GRHPR	0.152	no	0.102	no	0.054	no	0.094	no	0.039	no
P09884	DNA polymerase alpha catalytic subunit	POLA1	-0.32	yes_down	-0.416	yes_down	-0.14	no	-0.421	yes_down	-0.286	no
O00165	HCLS1-associated protein X-1	HAX1	0.152	no	0.045	no	-0.073	no	0.083	no	0	no
P12004	Proliferating cell nuclear antigen	PCNA	-0.05	no	-0.073	no	0.024	no	-0.049	no	-0.056	no
Q9NZD8	Maspardin	SPG21	0.104	no	0.064	no	0.017	no	-0.089	no	-0.295	yes_down
Q5VYS8	Terminal uridylyltransferase 7	ZCCHC6	0.151	no	0.103	no	-0.158	no	-0.437	no	-0.257	no
Q13426	DNA repair protein XRCC4	XRCC4	0.151	no	0.11	no	-0.082	no	-0.17	no	0.004	no
P60953	Cell division control protein 42 homolog	CDC42	0.151	no	0.148	no	-0.091	no	-0.15	no	-0.036	no
P51648	Fatty aldehyde dehydrogenase	ALDH3A2	0.15	no	0.042	no	-0.041	no	0.043	no	-0.173	no
Q15464	SH2 domain-containing adapter protein B	SHB	0.15	no	0.243	no	0.038	no	0.116	no	0.18	no
Q5T5Y3	Calmodulin-regulated spectrin-associated protein 1	CAMSAP1	0.15	no	-0.024	no	0.091	no	0.098	no	-0.057	no
Q15334	Lethal(2) giant larvae protein homolog 1	LLGL1	-0.205	yes_down	-0.193	yes_down	-0.04	no	0.016	no	-0.024	no
Q15599	Na(+)/H(+) exchange regulatory cofactor NHE-RF2	SLC9A3R2	-0.065	no	-0.057	no	0.132	no	0.113	no	0.015	no
Q969T9	WW domain-binding protein 2	WBP2	0.1	no	0.138	no	0.087	no	0.122	no	-0.293	yes_down
Q96S19	UPF0585 protein C16orf13	C16orf13	0.15	no	0.138	no	0.092	no	0.182	no	0.093	no
P04844	Dolichyl-diphosphooligosaccharide--protein glycosyltransferase subunit 2	RPN2	0.15	no	0.094	no	0.002	no	0.061	no	0.139	no
P06703	Protein S100-A6	S100A6	-0.131	no	-0.13	no	-0.093	no	-0.113	no	-0.05	no
P43304	Glycerol-3-phosphate dehydrogenase, mitochondrial	GPD2	0.149	no	0.229	no	-0.136	no	0.089	no	-0.143	no
O60888	Protein CutA	CUTA	0.149	no	0.072	no	-0.057	no	-0.163	no	-0.036	no
P11717	Cation-independent mannose-6-phosphate receptor	IGF2R	0.042	no	0.213	no	-0.031	no	0.108	no	-0.293	yes_down
P60033	CD81 antigen	CD81	0.149	no	0.251	no	-0.058	no	0.131	no	-0.017	no
Q9H9P8	L-2-hydroxyglutarate dehydrogenase, mitochondrial	L2HGDH	0.149	no	0.182	no	0.056	no	0.193	no	0.32	no
O00410	Importin-5	IPO5	0.148	no	0.079	no	-0.087	no	-0.18	no	-0.021	no
Q147X3	N-alpha-acetyltransferase 30	NAA30	0.148	no	0.059	no	0.044	no	-0.093	no	-0.141	no
Q9UKJ3	G patch domain-containing protein 8	GPATCH8	0.148	no	0.119	no	0.097	no	0.026	no	0.1	no
P84098	60S ribosomal protein L19	RPL19	-0.225	no	-0.195	yes_down	-0.028	no	-0.045	no	-0.1	no
Q9P2D3	HEAT repeat-containing protein 5B	HEATR5B	0.148	no	0.091	no	-0.022	no	-0.166	no	0.156	no
O60508	Pre-mRNA-processing factor 17	CDC40	0.148	no	0.002	no	-0.264	no	-0.315	no	-0.181	no
P24557	Thromboxane-A synthase	TBXAS1	-0.146	yes_down	-0.151	yes_down	-0.092	no	-0.303	yes_down	-0.283	yes_down
O95772	MLN64 N-terminal domain homolog	STARD3NL	0.147	no	0.267	no	0.052	no	-0.064	no	-0.077	no
Q96IV0	Peptide-N(4)-(N-acetyl-beta-glucosaminyl)asparagine amidase	NGLY1	0.147	no	0.095	no	0.221	no	0.153	no	0.013	no
P49642	DNA primase small subunit	PRIM1	-0.169	no	-0.253	yes_down	-0.034	no	-0.255	yes_down	-0.198	no
P46926	Glucosamine-6-phosphate isomerase 1	GNPDA1	0.147	no	0.055	no	0.002	no	-0.01	no	-0.098	no
Q92733	Proline-rich protein PRCC	PRCC	-0.199	yes_down	0.3	no	-0.029	no	0.076	no	-0.006	no
Q9NZW5	MAGUK p55 subfamily member 6	MPP6	0.147	no	0.116	no	0.087	no	0.129	no	-0.161	no
P13995	Bifunctional methylenetetrahydrofolate dehydrogenase/cyclohydrolase, mitochondrial	MTHFD2	0.146	no	0.2	no	0.118	no	0.213	no	-0.107	no
O43488	Aflatoxin B1 aldehyde reductase member 2	AKR7A2	0.146	no	0.093	no	0.043	no	0.08	no	-0.047	no
Q7Z7F7	39S ribosomal protein L55, mitochondrial	MRPL55	0.14	no	0.152	no	0.031	no	0.131	no	0.002	no
Q13619	Cullin-4A	CUL4A	-0.25	yes_down	-0.198	yes_down	-0.052	no	-0.246	yes_down	-0.06	no
Q15642	Cdc42-interacting protein 4	TRIP10	0.146	no	0.05	no	0.084	no	0.025	no	0.134	no
O75352	Mannose-P-dolichol utilization defect 1 protein	MPDU1	0.052	no	0.205	no	-0.239	no	-0.184	no	-0.06	no
Q92905	COP9 signalosome complex subunit 5	COPS5	0.145	no	0.116	no	0.013	no	0.064	no	-0.003	no
P14678	Small nuclear ribonucleoprotein-associated proteins B and B'	SNRPB	0.145	no	0.087	no	0.033	no	0.058	no	0.034	no
Q96DM3	Uncharacterized protein C18orf8	C18orf8	0.145	no	0.195	no	0.047	no	0.069	no	0.085	no
O43149	Zinc finger ZZ-type and EF-hand domain-containing protein 1	ZZEF1	-0.061	no	-0.088	no	-0.135	no	-0.114	no	-0.283	yes_down
O60313	Dynamin-like 120 kDa protein, mitochondrial	OPA1	0.145	no	0.094	no	-0.013	no	-0.018	no	-0.107	no
P34910	Protein EVI2B	EVI2B	0.145	no	0.101	no	-0.05	no	-0.155	no	0.006	no
Q14739	Lamin-B receptor	LBR	-0.177	yes_down	-0.075	no	-0.091	no	-0.237	yes_down	0.094	no
Q96CT2	Kelch-like protein 29	KLHL29	0.144	no	0.187	no	0.046	no	0.02	no	0.108	no
Q96JB2	Conserved oligomeric Golgi complex subunit 3	COG3	0.144	no	0.248	no	0.078	no	0.176	no	0.083	no
Q5J8M3	ER membrane protein complex subunit 4	EMC4	0.143	no	0.112	no	-0.01	no	0.016	no	-0.147	no
Q8N4P3	Guanosine-3',5'-bis(diphosphate) 3'-pyrophosphohydrolase MESH1	HDDC3	0.143	no	-0.012	no	0.025	no	0.072	no	0.114	no
Q9BT40	Inositol polyphosphate 5-phosphatase K	INPP5K	0	no	-0.024	no	-0.074	no	-0.094	no	0.041	no
Q96JB5	CDK5 regulatory subunit-associated protein 3	CDK5RAP3	0.143	no	0.226	no	-0.023	no	0.16	no	-0.107	no
Q08379	Golgin subfamily A member 2	GOLGA2	0.142	no	0.079	no	0.03	no	0.055	no	-0.007	no
P06576	ATP synthase subunit beta, mitochondrial	ATP5B	0.142	no	0.141	no	0.022	no	0.182	no	0.008	no
Q8WVK2	U4/U6.U5 small nuclear ribonucleoprotein 27 kDa protein	SNRNP27	0.142	no	0.057	no	-0.017	no	-0.018	no	0.139	no
P61981	14-3-3 protein gamma	YWHAG	0.142	no	0.217	no	0.007	no	0.021	no	0.072	no
O94826	Mitochondrial import receptor subunit TOM70	TOMM70A	0.141	no	0.152	no	0.018	no	0.301	no	-0.112	no
Q9BQL6	Fermitin family homolog 1	FERMT1	0.141	no	0.083	no	0.002	no	-0.076	no	-0.015	no
O75396	Vesicle-trafficking protein SEC22b	SEC22B	0.141	no	0.211	no	0.036	no	0.076	no	-0.023	no
P20908	Collagen alpha-1(V) chain	COL5A1	0.141	no	0.07	no	0.057	no	0.238	no	-0.144	no
Q8TBE9	N-acylneuraminate-9-phosphatase	NANP	-0.199	yes_down	-0.278	yes_down	-0.321	yes_down	-0.235	yes_down	-0.282	yes_down
Q6IE36	Ovostatin homolog 2	OVOS2	0.141	no	0.138	no	-0.001	no	-0.309	no	0.142	no
O95299	NADH dehydrogenase [ubiquinone] 1 alpha subcomplex subunit 10, mitochondrial	NDUFA10	0.141	no	0.112	no	-0.028	no	0.216	no	0.069	no
P36543	V-type proton ATPase subunit E 1	ATP6V1E1	0.141	no	0.145	no	0.059	no	0.053	no	-0.055	no
Q06124	Tyrosine-protein phosphatase non-receptor type 11	PTPN11	0.141	no	0.076	no	0.02	no	0.018	no	0.041	no
P43246	DNA mismatch repair protein Msh2	MSH2	-0.202	no	-0.293	no	-0.068	no	-0.314	yes_down	-0.28	yes_down
Q02218	2-oxoglutarate dehydrogenase, mitochondrial	OGDH	0.141	no	0.127	no	-0.024	no	0.162	no	0.073	no
O95456	Proteasome assembly chaperone 1	PSMG1	0.14	no	0.008	no	-0.083	no	-0.175	no	0.063	no
P35611	Alpha-adducin	ADD1	0.14	no	-0.011	no	0.016	no	-0.106	no	-0.09	no
O14920	Inhibitor of nuclear factor kappa-B kinase subunit beta	IKBKB	-0.116	no	-0.119	no	-0.024	no	0.001	no	-0.054	no
P30085	UMP-CMP kinase	CMPK1	0.14	no	0.124	no	0.028	no	-0.067	no	-0.017	no
P52209	6-phosphogluconate dehydrogenase, decarboxylating	PGD	0.14	no	0.141	no	0.093	no	0.078	no	0.003	no
Q9UIJ7	GTP:AMP phosphotransferase AK3, mitochondrial	AK3	0.14	no	0.146	no	0.008	no	0.163	no	-0.023	no
Q8WVM8	Sec1 family domain-containing protein 1	SCFD1	0.14	no	0.114	no	-0.034	no	-0.081	no	-0.032	no
Q13363	C-terminal-binding protein 1	CTBP1	-0.105	no	-0.105	no	-0.131	no	-0.146	no	-0.117	no
Q9H993	UPF0364 protein C6orf211	C6orf211	0.14	no	0.08	no	0.007	no	0.021	no	0.004	no
Q12772	Sterol regulatory element-binding protein 2	SREBF2	0.14	no	0.081	no	-0.003	no	0.066	no	0.025	no
O00161	Synaptosomal-associated protein 23	SNAP23	0.14	no	0.125	no	-0.066	no	-0.034	no	-0.057	no
P45985	Dual specificity mitogen-activated protein kinase kinase 4	MAP2K4	0.14	no	-0.086	no	0.06	no	-0.017	no	-0.013	no
Q6ZRV2	Protein FAM83H	FAM83H	-0.258	yes_down	-0.188	yes_down	0.028	no	0.073	no	0.054	no
P39880	Homeobox protein cut-like 1	CUX1	0.14	no	0.02	no	0.082	no	0.007	no	-0.257	no
Q8NBN3	Transmembrane protein 87A	TMEM87A	0.14	no	0.399	no	-0.124	no	0.027	no	-0.188	no
Q9H7C4	Syncoilin	SYNC	0.14	no	0.06	no	0.118	no	-0.031	no	0.124	no
Q86UA1	Pre-mRNA-processing factor 39	PRPF39	0.14	no	0.401	no	0.099	no	-0.026	no	0.034	no
P05023	Sodium/potassium-transporting ATPase subunit alpha-1	ATP1A1	0.139	no	0.208	no	0.046	no	0.29	no	0.054	no
O95801	Tetratricopeptide repeat protein 4	TTC4	0.139	no	-0.053	no	0.01	no	0.139	no	0.057	no
Q92613	Protein Jade-3	JADE3	0.139	no	0.445	no	-0.1	no	-0.238	no	-0.105	no
P15586	N-acetylglucosamine-6-sulfatase	GNS	0.139	no	0.14	no	0.013	no	0.062	no	-0.099	no
P61204	ADP-ribosylation factor 3	ARF3	0.139	no	0.098	no	-0.045	no	-0.004	no	0.165	no
P09429	High mobility group protein B1	HMGB1	-0.291	no	-0.191	no	0.061	no	0.185	no	-0.001	no
Q7Z3C6	Autophagy-related protein 9A	ATG9A	0.139	no	0.202	no	0.065	no	0.286	no	0.199	no
Q14376	UDP-glucose 4-epimerase	GALE	0.139	no	0.096	no	-0.085	no	-0.217	no	-0.051	no
O94766	Galactosylgalactosylxylosylprotein 3-beta-glucuronosyltransferase 3	B3GAT3	0.138	no	0.148	no	-0.184	no	0.029	no	-0.184	no
P30048	Thioredoxin-dependent peroxide reductase, mitochondrial	PRDX3	0.138	no	0.219	no	0.003	no	0.152	no	-0.076	no
Q9NYK5	39S ribosomal protein L39, mitochondrial	MRPL39	0.15	no	0.131	no	-0.033	no	0.25	no	-0.076	no
Q9NX08	COMM domain-containing protein 8	COMMD8	0.138	no	-0.065	no	-0.24	no	-0.217	no	-0.199	no
P30626	Sorcin	SRI	0.138	no	0.129	no	0.064	no	0.163	no	-0.015	no
Q99496	E3 ubiquitin-protein ligase RING2	RNF2	-0.035	no	-0.115	no	-0.169	no	-0.232	yes_down	0.025	no
O15446	DNA-directed RNA polymerase I subunit RPA34	CD3EAP	-0.144	no	-0.187	yes_down	-0.161	no	-0.244	no	-0.152	no
O15260	Surfeit locus protein 4	SURF4	0.137	no	0.15	no	0.015	no	-0.018	no	0.18	no
P58546	Myotrophin	MTPN	-0.195	yes_down	0.05	no	-0.046	no	0.145	no	0.005	no
Q8IX12	Cell division cycle and apoptosis regulator protein 1	CCAR1	0.137	no	0.084	no	0.024	no	0.045	no	0.007	no
P16949	Stathmin	STMN1	-0.097	no	-0.01	no	0.031	no	0.017	no	-0.079	no
Q9UK45	U6 snRNA-associated Sm-like protein LSm7	LSM7	-0.138	no	-0.114	no	0.022	no	0.044	no	-0.076	no
O15397	Importin-8	IPO8	0.137	no	0.005	no	0.053	no	-0.03	no	0.03	no
Q06136	3-ketodihydrosphingosine reductase	KDSR	0.137	no	-0.073	no	-0.288	no	-0.301	no	0.281	no
P28290	Sperm-specific antigen 2	SSFA2	-0.033	no	-0.127	no	-0.164	no	-0.28	yes_down	-0.045	no
P49720	Proteasome subunit beta type-3	PSMB3	0.137	no	0.097	no	0.008	no	-0.013	no	0.093	no
P61457	Pterin-4-alpha-carbinolamine dehydratase	PCBD1	0.137	no	0.168	no	-0.003	no	0.087	no	0.107	no
O75175	CCR4-NOT transcription complex subunit 3	CNOT3	0.136	no	-0.011	no	0.006	no	-0.028	no	0.048	no
Q96H20	Vacuolar-sorting protein SNF8	SNF8	-0.331	yes_down	-0.146	no	-0.309	no	0.097	no	-0.278	yes_down
Q01415	N-acetylgalactosamine kinase	GALK2	0.136	no	0.075	no	0.018	no	-0.029	no	-0.06	no
P61758	Prefoldin subunit 3	VBP1	0.136	no	0.124	no	0.004	no	-0.147	no	0.122	no
O43318	Mitogen-activated protein kinase kinase kinase 7	MAP3K7	0.136	no	0.003	no	-0.095	no	-0.131	no	0.073	no
Q9NUQ8	ATP-binding cassette sub-family F member 3	ABCF3	0.136	no	0.09	no	0.03	no	0.051	no	-0.126	no
Q99996	A-kinase anchor protein 9	AKAP9	0.136	no	0.123	no	0.022	no	0.12	no	-0.03	no
P54920	Alpha-soluble NSF attachment protein	NAPA	0.136	no	0.105	no	-0.014	no	-0.016	no	0.243	no
Q7L4I2	Arginine/serine-rich coiled-coil protein 2	RSRC2	0.135	no	0.081	no	0.107	no	0.119	no	-0.019	no
O95163	Elongator complex protein 1	IKBKAP	-0.148	no	-0.182	yes_down	-0.091	no	-0.169	no	-0.044	no
Q6GMV2	SET and MYND domain-containing protein 5	SMYD5	0.135	no	0.027	no	-0.064	no	-0.103	no	0.034	no
P38159	RNA-binding motif protein, X chromosome	RBMX	0.135	no	0.03	no	0.186	no	0.205	no	0.104	no
P34897	Serine hydroxymethyltransferase, mitochondrial	SHMT2	0.135	no	0.072	no	0.015	no	0.104	no	-0.063	no
Q9GZT3	SRA stem-loop-interacting RNA-binding protein, mitochondrial	SLIRP	0.135	no	0.182	no	0.048	no	0.271	no	-0.029	no
P28070	Proteasome subunit beta type-4	PSMB4	0.135	no	0.084	no	-0.016	no	-0.075	no	0.009	no
Q8WX92	Negative elongation factor B	NELFB	0.135	no	0.065	no	-0.022	no	-0.073	no	0.005	no
O94760	N(G),N(G)-dimethylarginine dimethylaminohydrolase 1	DDAH1	0.135	no	0.142	no	0.006	no	0.136	no	0.005	no
Q5VTB9	E3 ubiquitin-protein ligase RNF220	RNF220	0.135	no	-0.122	no	-0.132	no	-0.211	no	-0.23	no
Q9Y5I1	Protocadherin alpha-11	PCDHA11	0.135	no	0.107	no	0.139	no	0.078	no	0.033	no
Q5VU43	Myomegalin	PDE4DIP	0.134	no	-0.022	no	-0.214	no	-0.193	no	-0.059	no
Q9BQ75	Protein CMSS1	CMSS1	-0.183	no	-0.131	no	-0.098	no	-0.094	no	0.061	no
Q99829	Copine-1	CPNE1	0.045	no	0.077	no	0.014	no	0.039	no	0.132	no
Q6PHR2	Serine/threonine-protein kinase ULK3	ULK3	0.134	no	0.058	no	0.13	no	0.31	no	-0.165	no
Q9H467	CUE domain-containing protein 2	CUEDC2	0.134	no	0.081	no	0.16	no	-0.01	no	-0.109	no
P53350	Serine/threonine-protein kinase PLK1	PLK1	0.417	yes_up	0.479	yes_up	-0.007	no	-0.14	no	-0.278	yes_down
Q92576	PHD finger protein 3	PHF3	0.134	no	0.226	no	0.154	no	-0.163	no	-0.205	no
P06400	Retinoblastoma-associated protein	RB1	-0.221	yes_down	-0.313	yes_down	-0.14	yes_down	-0.21	no	0.002	no
Q9NZN5	Rho guanine nucleotide exchange factor 12	ARHGEF12	0.134	no	0.239	no	0.059	no	0.097	no	-0.019	no
O00443	Phosphatidylinositol 4-phosphate 3-kinase C2 domain-containing subunit alpha	PIK3C2A	-0.262	no	-0.362	yes_down	-0.032	no	-0.233	yes_down	-0.277	yes_down
Q9ULJ8	Neurabin-1	PPP1R9A	0.134	no	0.134	no	0.236	no	0.149	no	-0.115	no
P16455	Methylated-DNA--protein-cysteine methyltransferase	MGMT	0.133	no	0.165	no	0.198	no	0.112	no	0.141	no
Q8NEM2	SHC SH2 domain-binding protein 1	SHCBP1	0.212	yes_up	0.211	yes_up	-0.226	yes_down	-0.352	yes_down	-0.513	no
P22626	Heterogeneous nuclear ribonucleoproteins A2/B1	HNRNPA2B1	0.133	no	0.086	no	0.099	no	0.082	no	0.163	no
Q9BRZ2	E3 ubiquitin-protein ligase TRIM56	TRIM56	-0.209	no	-0.23	yes_down	-0.194	yes_down	-0.23	no	-0.056	no
Q9UNE7	E3 ubiquitin-protein ligase CHIP	STUB1	0.133	no	0.132	no	0.046	no	-0.013	no	-0.186	no
Q99933	BAG family molecular chaperone regulator 1	BAG1	-0.123	no	-0.138	yes_down	-0.193	yes_down	-0.139	no	0.026	no
Q2VIQ3	Chromosome-associated kinesin KIF4B	KIF4B	0.133	no	0.097	no	0.123	no	0.069	no	-0.22	no
O95197	Reticulon-3	RTN3	0.133	no	0.145	no	0.023	no	0.058	no	0.054	no
Q9NRX2	39S ribosomal protein L17, mitochondrial	MRPL17	0.283	yes_up	0.204	no	-0.01	no	0.142	no	-0.104	no
O75382	Tripartite motif-containing protein 3	TRIM3	0.133	no	0.096	no	0.125	no	0.021	no	-0.072	no
Q9BRT9	DNA replication complex GINS protein SLD5	GINS4	-0.203	yes_down	-0.063	no	-0.024	no	-0.031	no	-0.182	no
Q5VZE5	N-alpha-acetyltransferase 35, NatC auxiliary subunit	NAA35	0.132	no	0.092	no	0.123	no	-0.005	no	-0.062	no
Q9BXR0	Queuine tRNA-ribosyltransferase	QTRT1	0.132	no	0.079	no	-0.029	no	-0.094	no	-0.067	no
P06756	Integrin alpha-V	ITGAV	0.132	no	0.134	no	-0.041	no	0.001	no	-0.023	no
P09622	Dihydrolipoyl dehydrogenase, mitochondrial	DLD	0.132	no	0.153	no	0.042	no	0.24	no	-0.009	no
Q8IWZ3	Ankyrin repeat and KH domain-containing protein 1	ANKHD1	0.131	no	0.014	no	-0.077	no	-0.148	no	-0.093	no
Q8WYA6	Beta-catenin-like protein 1	CTNNBL1	0.131	no	0.052	no	0.011	no	-0.074	no	0.129	no
Q9P2B2	Prostaglandin F2 receptor negative regulator	PTGFRN	0.131	no	-0.007	no	-0.206	no	-0.122	no	-0.187	no
Q92973	Transportin-1	TNPO1	0.131	no	0.126	no	-0.005	no	0.046	no	0.003	no
O00244	Copper transport protein ATOX1	ATOX1	0.202	no	-0.032	no	-0.081	no	-0.345	yes_down	0.144	no
Q00534	Cyclin-dependent kinase 6	CDK6	-0.027	no	-0.246	no	-0.05	no	-0.031	no	0.104	no
Q9Y3B8	Oligoribonuclease, mitochondrial	REXO2	0.131	no	0.277	no	0.034	no	0.213	no	0.059	no
Q9ULD2	Microtubule-associated tumor suppressor 1	MTUS1	0.131	no	0.091	no	0.122	no	0.075	no	-0.089	no
Q9Y5L0	Transportin-3	TNPO3	0.131	no	0.086	no	-0.048	no	-0.083	no	0.003	no
Q8WWY3	U4/U6 small nuclear ribonucleoprotein Prp31	PRPF31	0.131	no	0.288	no	-0.071	no	-0.074	no	-0.156	no
Q99615	DnaJ homolog subfamily C member 7	DNAJC7	0.13	no	0.096	no	0.034	no	-0.015	no	0.018	no
O15498	Synaptobrevin homolog YKT6	YKT6	0.13	no	0.14	no	0.007	no	0.043	no	-0.032	no
O43583	Density-regulated protein	DENR	-0.187	yes_down	-0.043	no	-0.098	no	-0.011	no	0.03	no
P42704	Leucine-rich PPR motif-containing protein, mitochondrial	LRPPRC	0.167	no	0.187	no	0.012	no	0.212	no	-0.14	no
O00154	Cytosolic acyl coenzyme A thioester hydrolase	ACOT7	0.13	no	0.07	no	0.015	no	-0.062	no	0.152	no
Q14554	Protein disulfide-isomerase A5	PDIA5	0.13	no	0.006	no	0.121	no	-0.025	no	0.168	no
Q96K76	Ubiquitin carboxyl-terminal hydrolase 47	USP47	0.13	no	0.111	no	-0.089	no	-0.017	no	-0.108	no
Q14244	Ensconsin	MAP7	0.13	no	0.122	no	0.134	no	0.159	no	-0.008	no
Q9NRW3	DNA dC->dU-editing enzyme APOBEC-3C	APOBEC3C	0.129	no	0.034	no	-0.028	no	-0.001	no	-0.008	no
Q7Z6M1	Rab9 effector protein with kelch motifs	RABEPK	-0.042	no	-0.214	yes_down	-0.094	no	-0.228	no	-0.276	yes_down
Q0VDG4	Secernin-3	SCRN3	0.129	no	0.133	no	0	no	0.055	no	-0.244	no
Q96B49	Mitochondrial import receptor subunit TOM6 homolog	TOMM6	0.129	no	0.045	no	-0.048	no	-0.237	no	-0.081	no
Q9Y5Z4	Heme-binding protein 2	HEBP2	0.129	no	0.036	no	-0.019	no	-0.05	no	-0.023	no
Q14146	Unhealthy ribosome biogenesis protein 2 homolog	URB2	-0.592	yes_down	-0.506	yes_down	-0.2	yes_down	-0.432	no	-0.271	yes_down
Q9Y5L4	Mitochondrial import inner membrane translocase subunit Tim13	TIMM13	0.129	no	0.085	no	0.056	no	0.012	no	-0.112	no
Q16763	Ubiquitin-conjugating enzyme E2 S	UBE2S	0.255	no	0.36	yes_up	-0.057	no	-0.113	no	-0.266	yes_down
P33763	Protein S100-A5	S100A5	-0.196	no	-0.112	no	-0.082	no	-0.054	no	-0.263	yes_down
Q15427	Splicing factor 3B subunit 4	SF3B4	0.128	no	0.043	no	0.147	no	0.099	no	0.204	no
Q16775	Hydroxyacylglutathione hydrolase, mitochondrial	HAGH	0.128	no	0.136	no	-0.012	no	0.074	no	0.12	no
P04040	Catalase	CAT	0.128	no	0.189	no	0.002	no	0.147	no	0.006	no
Q14232	Translation initiation factor eIF-2B subunit alpha	EIF2B1	0.128	no	0.143	no	-0.009	no	-0.062	no	-0.058	no
Q8WX93	Palladin	PALLD	0.09	no	0.109	no	0.054	no	0.026	no	-0.262	yes_down
O75808	Calpain-15	CAPN15	0.128	no	0.251	no	-0.03	no	0.034	no	-0.167	no
P52434	DNA-directed RNA polymerases I, II, and III subunit RPABC3	POLR2H	0.128	no	0.141	no	0.037	no	-0.056	no	0.351	no
Q9Y3E2	BolA-like protein 1	BOLA1	0.128	no	-0.045	no	0.048	no	-0.143	no	0.042	no
P17931	Galectin-3	LGALS3	-0.102	no	-0.089	no	-0.086	no	-0.007	no	-0.262	yes_down
Q9P000	COMM domain-containing protein 9	COMMD9	-0.023	no	0.039	no	-0.028	no	-0.066	no	-0.26	yes_down
P28370	Probable global transcription activator SNF2L1	SMARCA1	0.128	no	0.11	no	0.012	no	-0.102	no	-0.103	no
O75955	Flotillin-1	FLOT1	0.127	no	0.146	no	0.044	no	0.203	no	-0.024	no
Q96Q11	CCA tRNA nucleotidyltransferase 1, mitochondrial	TRNT1	0.127	no	0.078	no	-0.033	no	-0.012	no	0.04	no
P56524	Histone deacetylase 4	HDAC4	0.127	no	0.042	no	0.081	no	-0.088	no	-0.04	no
P15927	Replication protein A 32 kDa subunit	RPA2	0.127	no	0.218	no	-0.127	no	-0.16	no	-0.01	no
P49643	DNA primase large subunit	PRIM2	-0.299	yes_down	-0.239	yes_down	-0.106	no	-0.39	yes_down	-0.26	yes_down
Q02790	Peptidyl-prolyl cis-trans isomerase FKBP4	FKBP4	0.126	no	0.139	no	0.071	no	0.118	no	0.109	no
P14174	Macrophage migration inhibitory factor	MIF	0.126	no	0.117	no	0.03	no	0.061	no	-0.037	no
Q9UL03	Integrator complex subunit 6	INTS6	0.04	no	-0.072	no	-0.063	no	-0.226	yes_down	0.027	no
Q8N5M9	Protein jagunal homolog 1	JAGN1	0.126	no	-0.042	no	-0.175	no	-0.118	no	-0.231	no
Q7Z406	Myosin-14	MYH14	0.126	no	0.105	no	0.059	no	0.065	no	-0.101	no
Q8NEF9	Serum response factor-binding protein 1	SRFBP1	-0.04	no	0.009	no	0.067	no	0.084	no	-0.259	yes_down
O43237	Cytoplasmic dynein 1 light intermediate chain 2	DYNC1LI2	0.126	no	0.07	no	0.098	no	-0.038	no	-0.009	no
Q9Y6N5	Sulfide:quinone oxidoreductase, mitochondrial	SQRDL	0.126	no	0.147	no	-0.084	no	0.256	no	0.486	no
P35754	Glutaredoxin-1	GLRX	0.125	no	0.144	no	0.058	no	0.19	no	0.05	no
O00330	Pyruvate dehydrogenase protein X component, mitochondrial	PDHX	-0.182	yes_down	0.079	no	-0.12	no	0.138	yes_up	-0.095	no
A6QL63	Ankyrin repeat and BTB/POZ domain-containing protein BTBD11	BTBD11	0.05	no	-0.009	no	-0.128	no	-0.089	no	-0.257	yes_down
P61006	Ras-related protein Rab-8A	RAB8A	0.091	no	-0.04	no	-0.047	no	0.023	no	-0.257	yes_down
O60828	Polyglutamine-binding protein 1	PQBP1	-0.058	no	-0.173	yes_down	-0.129	no	-0.078	no	-0.154	no
Q6DKK2	Tetratricopeptide repeat protein 19, mitochondrial	TTC19	0.125	no	-0.055	no	-0.065	no	-0.039	no	-0.187	no
Q9NZJ9	Diphosphoinositol polyphosphate phosphohydrolase 2	NUDT4	-0.043	no	0.079	no	0.02	no	0.08	no	-0.257	yes_down
P49368	T-complex protein 1 subunit gamma	CCT3	0.124	no	0.108	no	0.039	no	0.072	no	0.105	no
P11310	Medium-chain specific acyl-CoA dehydrogenase, mitochondrial	ACADM	0.124	no	0.116	no	-0.059	no	-0.009	no	-0.115	no
Q15819	Ubiquitin-conjugating enzyme E2 variant 2	UBE2V2	0.124	no	0.072	no	-0.123	no	-0.059	no	0.2	no
Q8NB16	Mixed lineage kinase domain-like protein	MLKL	-0.276	no	-0.26	no	-0.19	yes_down	-0.36	no	0.239	no
O60216	Double-strand-break repair protein rad21 homolog	RAD21	0.123	no	0.09	no	0.022	no	-0.028	no	-0.101	no
O15156	Zinc finger and BTB domain-containing protein 7B	ZBTB7B	0.123	no	0.142	no	0.137	no	0.112	no	0.152	no
Q9UMY1	Nucleolar protein 7	NOL7	-0.141	no	-0.159	yes_down	-0.032	no	-0.224	yes_down	-0.07	no
O96008	Mitochondrial import receptor subunit TOM40 homolog	TOMM40	0.123	no	0.348	no	0.126	no	0.248	no	-0.047	no
Q9H5N1	Rab GTPase-binding effector protein 2	RABEP2	0.123	no	0.101	no	0.055	no	0.039	no	0.028	no
P24941	Cyclin-dependent kinase 2	CDK2	-0.059	no	-0.125	no	-0.193	no	-0.228	yes_down	0.146	no
O15085	Rho guanine nucleotide exchange factor 11	ARHGEF11	0.122	no	0.187	no	0.052	no	-0.032	no	0.041	no
Q8WVX9	Fatty acyl-CoA reductase 1	FAR1	0.122	no	0.015	no	0.037	no	-0.244	no	-0.304	no
P25786	Proteasome subunit alpha type-1	PSMA1	0.122	no	0.04	no	0.06	no	0.058	no	0.123	no
Q9H490	Phosphatidylinositol glycan anchor biosynthesis class U protein	PIGU	0.122	no	0.204	no	0.018	no	-0.029	no	0.031	no
P11274	Breakpoint cluster region protein	BCR	0.122	no	-0.026	no	0.034	no	-0.133	no	-0.149	no
Q6P3X3	Tetratricopeptide repeat protein 27	TTC27	0.036	no	0.008	no	-0.075	no	-0.091	no	0.006	no
Q8TDH9	Biogenesis of lysosome-related organelles complex 1 subunit 5	BLOC1S5	0.122	no	0.111	no	-0.016	no	0.022	no	-0.15	no
Q13303	Voltage-gated potassium channel subunit beta-2	KCNAB2	0.122	no	-0.159	no	-0.012	no	0.084	no	-0.04	no
P13797	Plastin-3	PLS3	0.122	no	0.112	no	0.093	no	0.119	no	0.268	no
Q9BVJ6	U3 small nucleolar RNA-associated protein 14 homolog A	UTP14A	-0.205	no	-0.249	no	-0.071	no	-0.223	yes_down	-0.055	no
P40939	Trifunctional enzyme subunit alpha, mitochondrial	HADHA	0.122	no	0.113	no	-0.027	no	0.108	no	-0.037	no
Q01085	Nucleolysin TIAR	TIAL1	0.121	no	0.027	no	-0.008	no	0.02	no	0.028	no
O76071	Probable cytosolic iron-sulfur protein assembly protein CIAO1	CIAO1	0.121	no	0.013	no	0.126	no	0.085	no	-0.024	no
Q13011	Delta(3,5)-Delta(2,4)-dienoyl-CoA isomerase, mitochondrial	ECH1	0.121	no	0.124	no	0.07	no	0.093	no	-0.015	no
Q9BTU6	Phosphatidylinositol 4-kinase type 2-alpha	PI4K2A	0.121	no	0.037	no	-0.115	no	0.046	no	-0.195	no
Q93034	Cullin-5	CUL5	0.121	no	0.281	no	0.029	no	-0.189	no	-0.168	no
Q6P1N0	Coiled-coil and C2 domain-containing protein 1A	CC2D1A	0.121	no	0.017	no	-0.007	no	-0.049	no	0.105	no
P50238	Cysteine-rich protein 1	CRIP1	-0.464	yes_down	-0.433	yes_down	-0.177	no	-0.198	no	-0.157	no
P78537	Biogenesis of lysosome-related organelles complex 1 subunit 1	BLOC1S1	0.121	no	0.01	no	0.083	no	0.055	no	-0.042	no
Q14789	Golgin subfamily B member 1	GOLGB1	0.121	no	0.095	no	0.026	no	0.083	no	0.001	no
Q53HL2	Borealin	CDCA8	0.368	yes_up	0.422	yes_up	-0.092	no	-0.23	yes_down	-0.254	yes_down
O95758	Polypyrimidine tract-binding protein 3	PTBP3	-0.209	no	-0.191	no	-0.039	no	0.054	no	0.132	no
P82930	28S ribosomal protein S34, mitochondrial	MRPS34	0.149	no	0.102	yes_up	0.018	no	0.112	no	-0.253	yes_down
Q16762	Thiosulfate sulfurtransferase	TST	0.12	no	0.049	no	0.061	no	0.154	no	-0.156	no
O75348	V-type proton ATPase subunit G 1	ATP6V1G1	0.12	no	0.108	no	0.023	no	0.004	no	-0.015	no
Q02543	60S ribosomal protein L18a	RPL18A	-0.078	no	-0.127	no	-0.01	no	-0.1	no	-0.116	no
Q9H082	Ras-related protein Rab-33B	RAB33B	0.12	no	0.21	no	0.033	no	0.056	no	0.045	no
Q13615	Myotubularin-related protein 3	MTMR3	0.12	no	-0.055	no	-0.03	no	-0.166	no	-0.073	no
Q96DG6	Carboxymethylenebutenolidase homolog	CMBL	-0.135	no	-0.163	no	-0.248	no	-0.204	no	-0.321	no
Q9P2T1	GMP reductase 2	GMPR2	-0.156	yes_down	-0.07	no	0.086	no	0.163	no	-0.095	no
Q15007	Pre-mRNA-splicing regulator WTAP	WTAP	0.12	no	0.184	no	-0.012	no	0.074	no	0.101	no
P63098	Calcineurin subunit B type 1	PPP3R1	0.12	no	0.153	no	-0.102	no	-0.127	no	-0.032	no
O43592	Exportin-T	XPOT	0.12	no	0.104	no	-0.051	no	-0.047	no	0.009	no
O43684	Mitotic checkpoint protein BUB3	BUB3	0.12	no	0.093	no	-0.031	no	0	no	-0.025	no
Q6NXR4	TELO2-interacting protein 2	TTI2	-0.309	yes_down	-0.166	no	-0.113	no	-0.222	yes_down	-0.024	no
Q8NBQ5	Estradiol 17-beta-dehydrogenase 11	HSD17B11	0.119	no	0.139	no	-0.042	no	0.05	no	0.208	no
Q8IYS1	Peptidase M20 domain-containing protein 2	PM20D2	0.119	no	0.066	no	-0.061	no	0.025	no	0.102	no
P48507	Glutamate--cysteine ligase regulatory subunit	GCLM	0.119	no	0.074	no	0.042	no	0.12	no	-0.017	no
Q8TF05	Serine/threonine-protein phosphatase 4 regulatory subunit 1	PPP4R1	-0.183	yes_down	-0.1	no	-0.048	no	-0.054	no	-0.039	no
Q96JJ7	Protein disulfide-isomerase TMX3	TMX3	0.119	no	0.239	no	0.16	no	0.025	no	0.052	no
Q96C36	Pyrroline-5-carboxylate reductase 2	PYCR2	0.119	no	0.074	no	-0.037	no	0.118	no	0.089	no
Q13596	Sorting nexin-1	SNX1	0.119	no	0.087	no	0.002	no	0.051	no	-0.054	no
Q9BRG1	Vacuolar protein-sorting-associated protein 25	VPS25	-0.027	no	-0.004	no	-0.085	no	-0.044	no	-0.153	no
Q9UNZ5	Leydig cell tumor 10 kDa protein homolog	C19orf53	-0.315	no	-0.402	yes_down	0.106	no	0.071	no	-0.253	yes_down
Q9GZQ3	COMM domain-containing protein 5	COMMD5	0.119	no	-0.171	no	-0.25	no	-0.059	no	-0.249	no
Q9NX02	NACHT, LRR and PYD domains-containing protein 2	NLRP2	-0.245	no	-0.395	no	-0.063	no	-0.253	no	-0.126	no
Q8N5M1	ATP synthase mitochondrial F1 complex assembly factor 2	ATPAF2	0.119	no	0.017	no	-0.117	no	-0.039	no	0.346	no
P52298	Nuclear cap-binding protein subunit 2	NCBP2	0.118	no	-0.014	no	0.01	no	-0.112	no	-0.113	no
P61421	V-type proton ATPase subunit d 1	ATP6V0D1	0.1	no	0.113	yes_up	0.066	no	0.122	no	-0.251	yes_down
P06865	Beta-hexosaminidase subunit alpha	HEXA	0.118	no	0.152	no	0.003	no	0.086	no	-0.216	no
P11532	Dystrophin	DMD	0.118	no	0.242	no	0.018	no	0.026	no	0.066	no
P35790	Choline kinase alpha	CHKA	0.118	no	0.105	no	0.407	no	0.354	no	-0.07	no
Q69YZ2	Transmembrane protein 200B	TMEM200B	0.118	no	0.118	no	0.421	no	0.328	no	0.37	no
O00712	Nuclear factor 1 B-type	NFIB	0.118	no	-0.126	no	0.17	no	0.041	no	-0.193	no
Q13454	Tumor suppressor candidate 3	TUSC3	0.118	no	-0.129	no	-0.078	no	-0.01	no	0.049	no
Q99685	Monoglyceride lipase	MGLL	-0.229	no	-0.168	no	-0.143	no	-0.218	yes_down	-0.21	no
O94888	UBX domain-containing protein 7	UBXN7	0.118	no	0.05	no	-0.026	no	0.155	no	-0.096	no
P50991	T-complex protein 1 subunit delta	CCT4	0.118	no	0.119	no	-0.03	no	0.066	no	0.195	no
Q53EU6	Glycerol-3-phosphate acyltransferase 3	AGPAT9	0.117	no	0.11	no	0.048	no	0.111	no	0.083	no
Q15031	Probable leucine--tRNA ligase, mitochondrial	LARS2	0.117	no	-0.034	no	0.119	no	0.049	no	0.061	no
Q9P1Y6	PHD and RING finger domain-containing protein 1	PHRF1	0.117	no	0.327	no	0.173	no	0.091	no	0.222	no
Q14894	Ketimine reductase mu-crystallin	CRYM	0.117	no	0.28	no	0.095	no	0.031	no	0.126	no
P49593	Protein phosphatase 1F	PPM1F	0.117	no	0.093	no	0.067	no	0.065	no	0.108	no
Q99549	M-phase phosphoprotein 8	MPHOSPH8	0.117	no	0.019	no	0.114	no	-0.084	no	-0.01	no
P61218	DNA-directed RNA polymerases I, II, and III subunit RPABC2	POLR2F	0.039	no	-0.069	no	-0.052	no	-0.049	no	-0.156	no
Q562E7	WD repeat-containing protein 81	WDR81	0.117	no	-0.023	no	-0.045	no	-0.024	no	-0.05	no
Q15365	Poly(rC)-binding protein 1	PCBP1	0.117	no	-0.089	no	-0.016	no	-0.052	no	0.102	no
Q8NFH5	Nucleoporin NUP53	NUP35	-0.265	no	-0.097	no	-0.119	no	-0.217	yes_down	-0.199	no
Q13242	Serine/arginine-rich splicing factor 9	SRSF9	0.116	no	0.1	no	0.015	no	-0.027	no	0.05	no
P51114	Fragile X mental retardation syndrome-related protein 1	FXR1	0.116	no	0.12	no	0.055	no	0.112	no	0.026	no
Q9Y692	Glucocorticoid modulatory element-binding protein 1	GMEB1	0.116	no	0.032	no	0.114	no	-0.092	no	-0.019	no
Q8N490	Probable hydrolase PNKD	PNKD	0.116	no	0.045	no	0.106	no	-0.122	no	-0.115	no
Q9UJ72	Annexin A10	ANXA10	-0.099	no	-0.084	no	-0.169	yes_down	-0.195	no	-0.25	yes_down
P52758	Ribonuclease UK114	HRSP12	0.116	no	0.196	no	-0.088	no	0.045	no	0.305	no
Q14684	Ribosomal RNA processing protein 1 homolog B	RRP1B	-0.093	no	-0.171	yes_down	0.037	no	0.074	no	-0.101	no
P49419	Alpha-aminoadipic semialdehyde dehydrogenase	ALDH7A1	0.116	no	0.108	no	0.003	no	0.064	no	-0.068	no
P51690	Arylsulfatase E	ARSE	0.115	no	0.093	no	0.028	no	0.031	no	-0.031	no
Q9H7B4	Histone-lysine N-methyltransferase SMYD3	SMYD3	0.115	no	0.076	no	-0.047	no	0.162	no	-0.255	no
Q9NV56	MRG/MORF4L-binding protein	MRGBP	0.115	no	0.257	no	0.026	no	-0.158	no	-0.102	no
Q09472	Histone acetyltransferase p300	EP300	0.115	no	0.061	no	-0.023	no	-0.072	no	-0.063	no
O75937	DnaJ homolog subfamily C member 8	DNAJC8	0.115	no	0.132	no	0.088	no	0.034	no	-0.006	no
O15228	Dihydroxyacetone phosphate acyltransferase	GNPAT	0.115	no	-0.148	no	-0.263	no	-0.097	no	-0.208	no
Q8TB72	Pumilio homolog 2	PUM2	0.115	no	0.426	no	-0.074	no	0.035	no	0.125	no
Q16543	Hsp90 co-chaperone Cdc37	CDC37	0.115	no	0.161	no	0.084	no	0.083	no	0.081	no
Q96L92	Sorting nexin-27	SNX27	0.115	no	0.113	no	-0.058	no	-0.045	no	0.066	no
Q9NQS7	Inner centromere protein	INCENP	0.691	no	0.727	yes_up	-0.149	no	-0.229	no	-0.249	yes_down
Q9NP79	Vacuolar protein sorting-associated protein VTA1 homolog	VTA1	0.115	no	0.092	no	0.07	no	0.095	no	-0.005	no
Q8N983	39S ribosomal protein L43, mitochondrial	MRPL43	-0.012	no	0.151	no	-0.007	no	0.179	no	-0.156	no
Q7Z4H3	HD domain-containing protein 2	HDDC2	0.114	no	0.092	no	0.015	no	-0.03	no	-0.01	no
Q6ZNB6	NF-X1-type zinc finger protein NFXL1	NFXL1	0.114	no	-0.111	no	-0.021	no	-0.211	no	-0.231	no
O14548	Cytochrome c oxidase subunit 7A-related protein, mitochondrial	COX7A2L	0.114	no	0.174	no	0.011	no	0.34	no	0.054	no
Q8N201	Integrator complex subunit 1	INTS1	0.114	no	0.057	no	-0.066	no	-0.122	no	0.05	no
P49757	Protein numb homolog	NUMB	0.113	no	0.091	no	0.08	no	0.162	no	0.263	no
P46934	E3 ubiquitin-protein ligase NEDD4	NEDD4	0.113	no	-0.013	no	-0.076	no	-0.162	no	-0.187	no
Q9Y5J1	U3 small nucleolar RNA-associated protein 18 homolog	UTP18	-0.17	no	-0.125	no	-0.011	no	0.019	no	-0.031	no
O95571	Persulfide dioxygenase ETHE1, mitochondrial	ETHE1	-0.097	no	-0.105	no	-0.127	no	0.142	yes_up	-0.14	no
Q9Y2R9	28S ribosomal protein S7, mitochondrial	MRPS7	0.113	no	0.092	no	-0.007	no	0.106	no	-0.044	no
Q9BY11	Protein kinase C and casein kinase substrate in neurons protein 1	PACSIN1	-0.334	yes_down	-0.197	no	0.076	no	0.275	yes_up	0.105	no
Q01658	Protein Dr1	DR1	-0.107	no	-0.229	no	-0.28	no	-0.214	yes_down	-0.351	no
Q13148	TAR DNA-binding protein 43	TARDBP	0.113	no	0.028	no	0.006	no	-0.124	no	0.007	no
Q8IU85	Calcium/calmodulin-dependent protein kinase type 1D	CAMK1D	-0.17	no	-0.222	no	-0.086	no	0.02	no	-0.078	no
Q8NEU8	DCC-interacting protein 13-beta	APPL2	0.112	no	0.143	no	-0.025	no	-0.226	no	-0.28	no
Q15020	Squamous cell carcinoma antigen recognized by T-cells 3	SART3	0.112	no	0.073	no	-0.048	no	-0.07	no	-0.058	no
A8MXV4	Nucleoside diphosphate-linked moiety X motif 19, mitochondrial	NUDT19	0.112	no	0.077	no	0.029	no	0.026	no	0.013	no
Q9UK59	Lariat debranching enzyme	DBR1	-0.33	no	-0.404	yes_down	-0.324	yes_down	-0.085	no	-0.117	no
Q2TB90	Putative hexokinase HKDC1	HKDC1	0.112	no	0.164	no	0.141	no	0.229	no	-0.136	no
Q7Z2T5	TRMT1-like protein	TRMT1L	-0.071	no	-0.035	no	-0.181	yes_down	-0.084	no	-0.043	no
P04066	Tissue alpha-L-fucosidase	FUCA1	0.112	no	0.15	no	0.185	no	0.058	no	-0.18	no
P22570	NADPH:adrenodoxin oxidoreductase, mitochondrial	FDXR	0.112	no	0.119	no	0.119	no	0.258	no	-0.163	no
Q69YN2	CWF19-like protein 1	CWF19L1	-0.018	no	-0.005	no	-0.07	no	-0.212	yes_down	-0.071	no
Q9UI12	V-type proton ATPase subunit H	ATP6V1H	0.112	no	0.061	no	-0.016	no	0.017	no	-0.024	no
Q6IQ49	Protein SDE2 homolog	SDE2	0.112	no	-0.005	no	-0.042	no	0.063	no	0.071	no
Q96RL7	Vacuolar protein sorting-associated protein 13A	VPS13A	0.112	no	0.041	no	-0.08	no	-0.091	no	0.21	no
O00273	DNA fragmentation factor subunit alpha	DFFA	0.112	no	0.075	no	0.018	no	0.059	no	-0.052	no
Q06830	Peroxiredoxin-1	PRDX1	0.112	no	0.122	no	0.11	no	0.193	no	0.009	no
P56537	Eukaryotic translation initiation factor 6	EIF6	0.112	no	0.063	no	-0.015	no	-0.139	no	-0.086	no
Q9Y2R5	28S ribosomal protein S17, mitochondrial	MRPS17	0.026	no	0.075	no	-0.02	no	0.181	yes_up	-0.178	no
O14907	Tax1-binding protein 3	TAX1BP3	-0.11	no	-0.133	no	-0.037	no	-0.01	no	-0.048	no
Q92538	Golgi-specific brefeldin A-resistance guanine nucleotide exchange factor 1	GBF1	0.112	no	0.098	no	-0.054	no	0.05	no	0.022	no
P47985	Cytochrome b-c1 complex subunit Rieske, mitochondrial	UQCRFS1	0.111	no	0.143	no	-0.079	no	0.45	no	-0.073	no
P25705	ATP synthase subunit alpha, mitochondrial	ATP5A1	0.111	no	0.139	no	0.04	no	0.218	no	0.019	no
Q8N6T7	NAD-dependent protein deacetylase sirtuin-6	SIRT6	0.111	no	-0.047	no	-0.014	no	0.19	no	-0.07	no
Q9H1Z9	Tetraspanin-10	TSPAN10	0.222	no	0.092	no	0.022	no	-0.207	yes_down	-0.06	no
O15523	ATP-dependent RNA helicase DDX3Y	DDX3Y	0.111	no	0.011	no	-0.058	no	-0.008	no	0.062	no
P29590	Protein PML	PML	-0.112	no	-0.166	yes_down	-0.053	no	0.026	no	0.787	no
O43809	Cleavage and polyadenylation specificity factor subunit 5	NUDT21	0.111	no	-0.003	no	-0.025	no	-0.064	no	0.013	no
O00203	AP-3 complex subunit beta-1	AP3B1	0.111	no	0.042	no	0.012	no	-0.024	no	0.028	no
P53990	IST1 homolog	IST1	0.111	no	0.128	no	0.008	no	-0.063	no	0.051	no
O75306	NADH dehydrogenase [ubiquinone] iron-sulfur protein 2, mitochondrial	NDUFS2	0.111	no	0.125	no	-0.038	no	0.172	no	-0.031	no
A4D1E9	GTP-binding protein 10	GTPBP10	0.111	no	0.252	no	-0.228	no	-0.028	no	-0.103	no
P60900	Proteasome subunit alpha type-6	PSMA6	0.11	no	0.066	no	-0.032	no	-0.005	no	0.084	no
Q12797	Aspartyl/asparaginyl beta-hydroxylase	ASPH	0.11	no	0.232	no	0.001	no	0.195	no	-0.071	no
Q9P015	39S ribosomal protein L15, mitochondrial	MRPL15	0.11	no	0.191	no	0.039	no	0.27	no	0.117	no
Q9Y6M1	Insulin-like growth factor 2 mRNA-binding protein 2	IGF2BP2	-0.186	no	-0.165	yes_down	-0.109	no	-0.011	no	0.085	no
Q15437	Protein transport protein Sec23B	SEC23B	0.11	no	0.019	no	-0.017	no	0.007	no	0.072	no
Q9H0H0	Integrator complex subunit 2	INTS2	0.11	no	0.059	no	-0.176	no	-0.336	no	-0.409	no
P23229	Integrin alpha-6	ITGA6	0.11	no	0.069	no	0.024	no	0.087	no	0.046	no
Q9NUQ2	1-acyl-sn-glycerol-3-phosphate acyltransferase epsilon	AGPAT5	0.11	no	-0.08	no	0.108	no	0.025	no	-0.384	no
Q6NYC1	Bifunctional arginine demethylase and lysyl-hydroxylase JMJD6	JMJD6	0.11	no	0.068	no	-0.098	no	-0.099	no	0.108	no
Q12893	Transmembrane protein 115	TMEM115	0.109	no	0.083	no	-0.019	no	-0.136	no	-0.035	no
P58004	Sestrin-2	SESN2	0.109	no	0.042	no	0.011	no	0.041	no	-0.018	no
P84022	Mothers against decapentaplegic homolog 3	SMAD3	0.133	no	0.02	no	-0.067	no	-0.207	yes_down	-0.162	no
Q96BY6	Dedicator of cytokinesis protein 10	DOCK10	0.109	no	0.002	no	-0.002	no	-0.117	no	-0.066	no
O75880	Protein SCO1 homolog, mitochondrial	SCO1	0.109	no	0.103	no	0.1	no	0.652	no	-0.047	no
Q6PJG2	ELM2 and SANT domain-containing protein 1	ELMSAN1	0.109	no	-0.016	no	-0.059	no	0.03	no	-0.093	no
P40926	Malate dehydrogenase, mitochondrial	MDH2	0.109	no	0.129	no	0.041	no	0.247	no	0.078	no
Q9Y3R5	Protein dopey-2	DOPEY2	0.018	no	0.168	no	-0.018	no	-0.058	no	-0.124	no
Q15649	Zinc finger HIT domain-containing protein 3	ZNHIT3	0.109	no	0.299	no	-0.045	no	0.072	no	-0.324	no
Q8IVM0	Coiled-coil domain-containing protein 50	CCDC50	0.004	no	0.109	no	0.025	no	-0.043	no	0.108	no
O43447	Peptidyl-prolyl cis-trans isomerase H	PPIH	0.108	no	0.073	no	0.053	no	0.006	no	0.102	no
Q6P1A2	Lysophospholipid acyltransferase 5	LPCAT3	0.108	no	0.107	no	0.041	no	0.006	no	0.122	no
P41252	Isoleucine--tRNA ligase, cytoplasmic	IARS	0.108	no	0.072	no	0.013	no	0.019	no	-0.144	no
A6NKD9	Coiled-coil domain-containing protein 85C	CCDC85C	-0.255	yes_down	-0.003	no	-0.119	no	0.316	yes_up	-0.247	yes_down
Q96KM6	Zinc finger protein 512B	ZNF512B	0.108	no	0.093	no	-0.093	no	-0.123	no	-0.116	no
Q8NDZ2	SUMO-interacting motif-containing protein 1	SIMC1	0.108	no	0.038	no	-0.049	no	0.075	no	-0.325	no
Q9BV57	1,2-dihydroxy-3-keto-5-methylthiopentene dioxygenase	ADI1	0.108	no	0.177	no	0.06	no	0.24	no	-0.06	no
Q86SX6	Glutaredoxin-related protein 5, mitochondrial	GLRX5	0.108	no	0.141	no	0.08	no	0.191	no	0.038	no
P55795	Heterogeneous nuclear ribonucleoprotein H2	HNRNPH2	0.108	no	0.014	no	-0.083	no	-0.048	no	-0.157	no
O15382	Branched-chain-amino-acid aminotransferase, mitochondrial	BCAT2	0.108	no	0.1	no	-0.023	no	0.153	no	-0.049	no
Q562R1	Beta-actin-like protein 2	ACTBL2	0.108	no	0.039	no	0.109	no	-0.027	no	0.009	no
Q08AD1	Calmodulin-regulated spectrin-associated protein 2	CAMSAP2	0.108	no	0.11	no	0.037	no	-0.089	no	-0.223	no
Q8N2M8	CLK4-associating serine/arginine rich protein	CLASRP	0.108	no	-0.04	no	0.015	no	0.052	no	0.024	no
P49023	Paxillin	PXN	-0.05	no	-0.005	no	-0.02	no	-0.034	no	0.028	no
Q9Y426	C2 domain-containing protein 2	C2CD2	0.107	no	0.024	no	0.031	no	0.198	no	-0.041	no
O00754	Lysosomal alpha-mannosidase	MAN2B1	-0.181	yes_down	-0.101	no	-0.146	no	0.016	no	-0.004	no
O43314	Inositol hexakisphosphate and diphosphoinositol-pentakisphosphate kinase 2	PPIP5K2	-0.091	no	-0.079	no	0.03	no	-0.2	yes_down	-0.081	no
Q9UBU6	Protein FAM8A1	FAM8A1	0.107	no	0.758	no	-0.245	no	0.053	no	-0.039	no
O75817	Ribonuclease P protein subunit p20	POP7	-0.25	no	-0.258	yes_down	-0.12	no	-0.189	yes_down	-0.247	yes_down
P49588	Alanine--tRNA ligase, cytoplasmic	AARS	0.107	no	0.057	no	0.067	no	-0.005	no	-0.043	no
Q15382	GTP-binding protein Rheb	RHEB	0.106	no	0.112	no	-0.024	no	-0.007	no	-0.021	no
Q9UN37	Vacuolar protein sorting-associated protein 4A	VPS4A	0.106	no	0.041	no	0.012	no	0.065	no	0.005	no
Q13586	Stromal interaction molecule 1	STIM1	0.106	no	0.214	no	-0.026	no	0.136	no	0.121	no
P20674	Cytochrome c oxidase subunit 5A, mitochondrial	COX5A	0.106	no	0.132	no	0.083	no	0.231	no	-0.043	no
Q9NTG7	NAD-dependent protein deacetylase sirtuin-3, mitochondrial	SIRT3	-0.212	yes_down	-0.022	no	-0.105	no	0.075	no	-0.052	no
Q9BRQ8	Apoptosis-inducing factor 2	AIFM2	0.106	no	0.078	no	0.011	no	0.094	no	0.093	no
Q9NZ01	Very-long-chain enoyl-CoA reductase	TECR	0.106	no	0.097	no	0.079	no	0.14	no	0.029	no
Q8N4J0	UPF0586 protein C9orf41	C9orf41	-0.442	yes_down	-0.356	yes_down	-0.123	no	-0.094	no	-0.189	no
Q8NDT2	Putative RNA-binding protein 15B	RBM15B	0.106	no	-0.267	no	-0.076	no	-0.189	no	-0.286	no
Q96I99	Succinyl-CoA ligase [GDP-forming] subunit beta, mitochondrial	SUCLG2	0.106	no	0.106	no	-0.047	no	-0.072	no	-0.182	no
P36507	Dual specificity mitogen-activated protein kinase kinase 2	MAP2K2	-0.163	no	-0.18	yes_down	0.015	no	-0.041	no	0.164	no
Q9H8Y5	Ankyrin repeat and zinc finger domain-containing protein 1	ANKZF1	-0.017	no	-0.06	no	-0.259	no	-0.198	yes_down	-0.072	no
P82979	SAP domain-containing ribonucleoprotein	SARNP	0.105	no	0.037	no	0.001	no	-0.048	no	-0.03	no
O60504	Vinexin	SORBS3	0.105	no	0.028	no	0.042	no	-0.02	no	0.025	no
Q6VN20	Ran-binding protein 10	RANBP10	0.105	no	0.052	no	0.015	no	-0.086	no	-0.141	no
Q9NVE7	Pantothenate kinase 4	PANK4	0.105	no	-0.032	no	-0.031	no	0.005	no	-0.067	no
Q96PE7	Methylmalonyl-CoA epimerase, mitochondrial	MCEE	0.105	no	0.205	no	0.061	no	0.29	no	0.007	no
Q9Y2S6	Translation machinery-associated protein 7	TMA7	-0.483	yes_down	-0.271	yes_down	0.13	yes_up	0.312	yes_up	-0.246	yes_down
Q9NZH0	G-protein coupled receptor family C group 5 member B	GPRC5B	0.105	no	0.274	no	-0.149	no	-0.217	no	0.1	no
Q9BQA1	Methylosome protein 50	WDR77	0.105	no	0.079	no	0.089	no	0.002	no	0.057	no
Q16795	NADH dehydrogenase [ubiquinone] 1 alpha subcomplex subunit 9, mitochondrial	NDUFA9	0.091	no	0.049	no	-0.052	no	0.179	yes_up	0.063	no
P00352	Retinal dehydrogenase 1	ALDH1A1	0.105	no	0.069	no	0.1	no	0.028	no	-0.195	no
O00625	Pirin	PIR	0.104	no	0.074	no	0.133	no	0.128	no	0	no
Q9Y6E2	Basic leucine zipper and W2 domain-containing protein 2	BZW2	0.104	no	0.034	no	0.034	no	-0.138	no	-0.107	no
P49005	DNA polymerase delta subunit 2	POLD2	-0.201	yes_down	-0.234	yes_down	-0.03	no	-0.126	no	-0.049	no
P51148	Ras-related protein Rab-5C	RAB5C	0.104	no	0.054	no	-0.048	no	-0.002	no	0.022	no
Q8IYD1	Eukaryotic peptide chain release factor GTP-binding subunit ERF3B	GSPT2	0.104	no	0.027	no	-0.147	no	0.1	no	0.076	no
P41208	Centrin-2	CETN2	-0.154	no	-0.142	no	-0.091	no	-0.088	no	-0.246	yes_down
Q9H0N0	Ras-related protein Rab-6C	RAB6C	0.104	no	0	no	-0.064	no	-0.197	no	0.118	no
Q9BXS5	AP-1 complex subunit mu-1	AP1M1	0.104	no	-0.024	no	-0.051	no	-0.079	no	0.008	no
Q9NQT8	Kinesin-like protein KIF13B	KIF13B	0.103	no	0.165	no	0.142	no	-0.004	no	-0.087	no
Q9C035	Tripartite motif-containing protein 5	TRIM5	0.103	no	-0.284	no	-0.214	no	-0.344	no	0.408	no
P35221	Catenin alpha-1	CTNNA1	0.103	no	0.145	no	0.058	no	0.066	no	0.076	no
Q9NR09	Baculoviral IAP repeat-containing protein 6	BIRC6	-0.098	no	-0.227	no	-0.094	no	-0.182	no	-0.214	no
P50570	Dynamin-2	DNM2	0.103	no	0.097	no	0.011	no	0.002	no	0.027	no
P49257	Protein ERGIC-53	LMAN1	0.103	no	0.115	no	-0.006	no	0.136	no	-0.029	no
Q6P996	Pyridoxal-dependent decarboxylase domain-containing protein 1	PDXDC1	0.103	no	0.093	no	0.004	no	0.037	no	-0.092	no
P24752	Acetyl-CoA acetyltransferase, mitochondrial	ACAT1	0.103	no	0.144	no	0.046	no	0.231	no	-0.066	no
P11177	Pyruvate dehydrogenase E1 component subunit beta, mitochondrial	PDHB	0.103	no	0.147	no	-0.004	no	0.129	no	-0.109	no
Q14353	Guanidinoacetate N-methyltransferase	GAMT	0.103	no	0.431	no	0.097	no	-0.084	no	-0.201	no
Q9NPF4	Probable tRNA N6-adenosine threonylcarbamoyltransferase	OSGEP	0.103	no	0.019	no	-0.015	no	0.009	no	-0.108	no
O14936	Peripheral plasma membrane protein CASK	CASK	0.103	no	0.098	no	0.111	no	0.175	no	0.189	no
Q8NEZ5	F-box only protein 22	FBXO22	0.103	no	0.031	no	-0.011	no	-0.006	no	-0.144	no
Q6PI48	Aspartate--tRNA ligase, mitochondrial	DARS2	0.102	no	0.1	no	0.025	no	0.104	no	-0.117	no
O43681	ATPase ASNA1	ASNA1	0.125	no	0.08	no	-0.021	no	-0.009	no	0.016	no
P23921	Ribonucleoside-diphosphate reductase large subunit	RRM1	-0.226	no	-0.202	no	-0.073	no	-0.165	no	-0.246	yes_down
Q96GD0	Pyridoxal phosphate phosphatase	PDXP	0.102	no	0.047	no	0.148	no	0.168	no	-0.09	no
Q96PU8	Protein quaking	QKI	0.102	no	0.004	no	0.01	no	-0.049	no	0.058	no
Q14CZ7	FAST kinase domain-containing protein 3	FASTKD3	0.102	no	0.082	no	-0.106	no	-0.096	no	-0.195	no
Q04727	Transducin-like enhancer protein 4	TLE4	0.198	yes_up	0.005	no	-0.05	no	-0.216	yes_down	-0.243	yes_down
Q7Z6Z7	E3 ubiquitin-protein ligase HUWE1	HUWE1	0.102	no	0.113	no	0.023	no	0.071	no	-0.069	no
O14773	Tripeptidyl-peptidase 1	TPP1	0.096	no	0.07	no	-0.029	no	0.055	no	-0.243	yes_down
Q7L0Y3	Mitochondrial ribonuclease P protein 1	TRMT10C	0.101	no	0.121	no	-0.001	no	0.12	no	0.053	no
Q15154	Pericentriolar material 1 protein	PCM1	0.034	no	0.02	no	-0.009	no	-0.08	no	-0.309	no
Q9BYT8	Neurolysin, mitochondrial	NLN	0.101	no	0.103	no	0.042	no	0.036	no	-0.064	no
Q9UDT6	CAP-Gly domain-containing linker protein 2	CLIP2	0.101	no	0.105	no	0.001	no	0.146	no	-0.035	no
P29218	Inositol monophosphatase 1	IMPA1	0.101	no	0.085	no	0.097	no	0.232	no	0.122	no
A0AVT1	Ubiquitin-like modifier-activating enzyme 6	UBA6	0.101	no	0.02	no	0.056	no	-0.079	no	0.194	no
Q9H1Y0	Autophagy protein 5	ATG5	0.101	no	0.216	no	-0.042	no	-0.109	no	-0.131	no
Q8NI08	Nuclear receptor coactivator 7	NCOA7	0.101	no	0.069	no	-0.08	no	-0.094	no	-0.051	no
Q8WU79	Stromal membrane-associated protein 2	SMAP2	0.101	no	-0.055	no	-0.054	no	-0.05	no	-0.002	no
P42126	Enoyl-CoA delta isomerase 1, mitochondrial	ECI1	0.101	no	0.208	no	0.049	no	0.137	no	-0.089	no
Q9UJK0	Ribosome biogenesis protein TSR3 homolog	TSR3	0.1	no	0.186	no	0.07	no	0.162	no	0.082	no
O15118	Niemann-Pick C1 protein	NPC1	0.057	no	0.116	no	-0.196	no	-0.245	yes_down	0.205	no
Q13564	NEDD8-activating enzyme E1 regulatory subunit	NAE1	0.1	no	0.222	no	0.002	no	0.083	no	-0.09	no
Q9NSI2	Protein FAM207A	FAM207A	-0.095	no	-0.214	no	-0.074	no	-0.183	no	-0.242	yes_down
P35612	Beta-adducin	ADD2	-0.016	no	-0.081	no	-0.086	no	-0.175	no	-0.242	yes_down
P52594	Arf-GAP domain and FG repeat-containing protein 1	AGFG1	0.1	no	0.071	no	0.023	no	0.004	no	0.096	no
Q6ZW61	Bardet-Biedl syndrome 12 protein	BBS12	0.1	no	0.103	no	0.036	no	-0.134	no	-0.186	no
P53680	AP-2 complex subunit sigma	AP2S1	0.1	no	0.007	no	-0.008	no	-0.123	no	-0.117	no
P54886	Delta-1-pyrroline-5-carboxylate synthase	ALDH18A1	0.1	no	0.062	no	-0.01	no	0.118	no	-0.036	no
Q68EM7	Rho GTPase-activating protein 17	ARHGAP17	-0.003	no	0.023	no	-0.099	no	-0.198	yes_down	-0.011	no
Q14204	Cytoplasmic dynein 1 heavy chain 1	DYNC1H1	0.1	no	0.074	no	0.02	no	0.014	no	0.031	no
O60264	SWI/SNF-related matrix-associated actin-dependent regulator of chromatin subfamily A member 5	SMARCA5	0.099	no	0.012	no	0.027	no	0.014	no	0.262	no
O14980	Exportin-1	XPO1	0.099	no	0.095	no	-0.03	no	-0.01	no	0.048	no
O60232	Sjoegren syndrome/scleroderma autoantigen 1	SSSCA1	0.09	yes_up	0.013	no	-0.046	no	-0.089	no	-0.241	yes_down
Q96E39	RNA binding motif protein, X-linked-like-1	RBMXL1	0.099	no	0.167	no	-0.169	no	-0.084	no	0.467	no
P68371	Tubulin beta-4B chain	TUBB4B	0.099	no	0.091	no	0.134	no	0.093	no	0.07	no
Q9UMX0	Ubiquilin-1	UBQLN1	0.099	no	0.12	no	0.049	no	0.144	no	0.222	no
P83436	Conserved oligomeric Golgi complex subunit 7	COG7	0.099	no	0.05	no	0.01	no	0.071	no	-0.03	no
P09417	Dihydropteridine reductase	QDPR	0.099	no	-0.001	no	0.027	no	0.092	no	-0.008	no
Q9C0B0	RING finger protein unkempt homolog	UNK	0.099	no	0.125	no	0.143	no	0.104	no	0.321	no
Q13423	NAD(P) transhydrogenase, mitochondrial	NNT	0.099	no	0.133	no	0.013	no	0.218	no	-0.022	no
Q9BUH6	Uncharacterized protein C9orf142	C9orf142	0.099	no	-0.007	no	0.12	no	-0.072	no	0.045	no
Q14147	Probable ATP-dependent RNA helicase DHX34	DHX34	0.099	no	-0.018	no	0.164	no	-0.013	no	0.332	no
Q7Z3K3	Pogo transposable element with ZNF domain	POGZ	-0.126	no	-0.042	no	-0.178	yes_down	-0.063	no	-0.069	no
P51659	Peroxisomal multifunctional enzyme type 2	HSD17B4	0.099	no	0.107	no	0	no	0.049	no	0.11	no
P61106	Ras-related protein Rab-14	RAB14	0.098	no	0.089	no	-0.019	no	0.071	no	-0.011	no
Q99598	Translin-associated protein X	TSNAX	0.098	no	0.113	no	0.051	no	0.009	no	-0.089	no
O94874	E3 UFM1-protein ligase 1	UFL1	0.098	no	0.064	no	-0.016	no	0.062	no	-0.032	no
Q7RTP6	Protein-methionine sulfoxide oxidase MICAL3	MICAL3	-0.103	no	-0.157	yes_down	-0.033	no	-0.079	no	0.081	no
Q9HAF1	Chromatin modification-related protein MEAF6	MEAF6	0.098	no	-0.02	no	0.041	no	0.089	no	-0.049	no
Q15582	Transforming growth factor-beta-induced protein ig-h3	TGFBI	-0.428	no	-0.246	no	-0.212	no	-0.208	no	-0.129	no
Q92930	Ras-related protein Rab-8B	RAB8B	0.098	no	0.099	no	-0.031	no	-0.008	no	0.401	no
O76031	ATP-dependent Clp protease ATP-binding subunit clpX-like, mitochondrial	CLPX	0.06	no	0.045	no	-0.055	no	0.021	no	-0.106	no
Q9Y2H0	Disks large-associated protein 4	DLGAP4	0.098	no	0.142	no	-0.089	no	0.001	no	0.069	no
A6NDU8	UPF0600 protein C5orf51	C5orf51	0.098	no	0.125	no	0.026	no	0.187	no	0.036	no
P23141	Liver carboxylesterase 1	CES1	0.097	no	0.029	no	0.035	no	0.095	no	-0.045	no
P62249	40S ribosomal protein S16	RPS16	-0.187	no	-0.185	no	-0.047	no	-0.075	no	-0.051	no
Q9Y224	UPF0568 protein C14orf166	C14orf166	0.097	no	0.02	no	0.027	no	0.009	no	-0.06	no
P98179	Putative RNA-binding protein 3	RBM3	-0.422	yes_down	-0.507	yes_down	-0.217	yes_down	-0.227	yes_down	-0.341	no
Q96IY1	Kinetochore-associated protein NSL1 homolog	NSL1	-0.031	no	-0.044	no	-0.011	no	-0.175	yes_down	-0.24	yes_down
O15439	Multidrug resistance-associated protein 4	ABCC4	0.097	no	0.255	no	0.134	no	0.125	no	-0.033	no
Q93099	Homogentisate 1,2-dioxygenase	HGD	0.274	yes_up	0.226	yes_up	0.228	yes_up	0.195	no	-0.239	yes_down
Q9BW83	Intraflagellar transport protein 27 homolog	IFT27	0.096	no	-0.075	no	-0.006	no	-0.003	no	-0.062	no
Q9NX24	H/ACA ribonucleoprotein complex subunit 2	NHP2	0.096	no	0.001	no	0.043	no	-0.053	no	-0.062	no
Q7L8J4	SH3 domain-binding protein 5-like	SH3BP5L	0.096	no	0.139	no	0.129	no	0.078	no	-0.066	no
Q5T200	Zinc finger CCCH domain-containing protein 13	ZC3H13	0.096	no	-0.033	no	-0.023	no	-0.02	no	-0.057	no
P33764	Protein S100-A3	S100A3	-0.101	no	-0.091	no	-0.262	yes_down	-0.244	no	-0.091	no
Q6P9B9	Integrator complex subunit 5	INTS5	0.095	no	0	no	0.017	no	0.07	no	-0.132	no
Q9UL63	Muskelin	MKLN1	-0.208	no	-0.232	yes_down	-0.18	yes_down	-0.162	yes_down	-0.238	yes_down
Q9UP83	Conserved oligomeric Golgi complex subunit 5	COG5	-0.033	no	-0.059	no	-0.08	no	0.052	no	-0.055	no
Q7Z2E3	Aprataxin	APTX	-0.126	no	-0.044	no	-0.083	no	-0.126	no	-0.035	no
P28331	NADH-ubiquinone oxidoreductase 75 kDa subunit, mitochondrial	NDUFS1	0.055	no	0.132	no	-0.099	no	0.201	no	-0.104	no
Q16401	26S proteasome non-ATPase regulatory subunit 5	PSMD5	0.095	no	0.033	no	-0.05	no	-0.026	no	-0.011	no
Q9HAS0	Protein Njmu-R1	C17orf75	-0.03	no	-0.037	no	0.02	no	-0.018	no	-0.237	yes_down
O00189	AP-4 complex subunit mu-1	AP4M1	0.095	no	-0.02	no	0.038	no	-0.205	no	-0.118	no
Q96IF1	LIM domain-containing protein ajuba	AJUBA	0.31	yes_up	0.464	yes_up	0.011	no	-0.13	no	-0.237	yes_down
P31150	Rab GDP dissociation inhibitor alpha	GDI1	0.095	no	0.058	no	0.109	no	0.004	no	0.186	no
P83881	60S ribosomal protein L36a	RPL36A	-0.32	no	-0.229	no	0.156	no	0.222	yes_up	-0.236	yes_down
Q96TC7	Regulator of microtubule dynamics protein 3	RMDN3	0.094	no	0.119	no	-0.006	no	0.133	no	0.292	no
Q5SSJ5	Heterochromatin protein 1-binding protein 3	HP1BP3	0.094	no	0.111	no	0	no	0.05	no	-0.197	no
P08240	Signal recognition particle receptor subunit alpha	SRPR	0.094	no	0.045	no	0.006	no	0.164	no	0.348	no
Q15166	Serum paraoxonase/lactonase 3	PON3	0.094	no	0.105	no	0.082	no	-0.014	no	0.017	no
Q9HBH0	Rho-related GTP-binding protein RhoF	RHOF	0.094	no	-0.113	no	-0.035	no	-0.036	no	-0.006	no
Q8N5L8	Ribonuclease P protein subunit p25-like protein	RPP25L	-0.099	no	-0.165	no	-0.023	no	-0.192	yes_down	-0.032	no
Q8IVL6	Prolyl 3-hydroxylase 3	LEPREL2	0.094	no	0.006	no	0.173	no	0.132	no	0.254	no
Q9Y223	Bifunctional UDP-N-acetylglucosamine 2-epimerase/N-acetylmannosamine kinase	GNE	0.094	no	0.129	no	0.04	no	0.037	no	0.121	no
Q9BTE1	Dynactin subunit 5	DCTN5	0.094	no	0.034	no	0.001	no	0.004	no	-0.182	no
P11217	Glycogen phosphorylase, muscle form	PYGM	0.094	no	-0.055	no	0.096	no	-0.182	no	0.153	no
Q07889	Son of sevenless homolog 1	SOS1	0.094	no	-0.011	no	-0.017	no	-0.054	no	-0.061	no
O60884	DnaJ homolog subfamily A member 2	DNAJA2	0.094	no	0.117	no	0.001	no	-0.025	no	0.07	no
O75674	TOM1-like protein 1	TOM1L1	0.094	no	0.246	no	0.535	no	0.143	no	0.11	no
P55084	Trifunctional enzyme subunit beta, mitochondrial	HADHB	0.094	no	0.193	no	0.009	no	0.238	no	-0.026	no
Q9Y6X4	Soluble lamin-associated protein of 75 kDa	FAM169A	0.094	no	0.395	no	0.134	no	0.01	no	-0.092	no
P16278	Beta-galactosidase	GLB1	0.089	no	0.059	no	0.014	no	0.028	no	-0.236	yes_down
P41214	Eukaryotic translation initiation factor 2D	EIF2D	-0.045	no	0.028	no	-0.091	no	0.039	no	-0.236	yes_down
Q96CN9	GRIP and coiled-coil domain-containing protein 1	GCC1	0.093	no	-0.011	no	0.081	no	0.107	no	0.033	no
Q9ULR3	Protein phosphatase 1H	PPM1H	0.093	no	0.103	no	0.041	no	0.129	no	-0.163	no
Q71UM5	40S ribosomal protein S27-like	RPS27L	0.093	no	0.253	no	-0.35	no	-0.166	no	0.073	no
Q8TAG9	Exocyst complex component 6	EXOC6	0.093	no	-0.048	no	-0.008	no	0.066	no	-0.078	no
Q8WUQ7	Cactin	CACTIN	0.093	no	0.337	no	-0.064	no	-0.082	no	-0.164	no
Q9UNQ2	Probable dimethyladenosine transferase	DIMT1	0.048	no	-0.042	no	-0.012	no	-0.192	yes_down	0.005	no
Q9NRY4	Rho GTPase-activating protein 35	ARHGAP35	0.093	no	0.114	no	-0.009	no	0.023	no	-0.131	no
P52306	Rap1 GTPase-GDP dissociation stimulator 1	RAP1GDS1	0.093	no	0.039	no	-0.032	no	-0.023	no	0.052	no
Q9NSE4	Isoleucine--tRNA ligase, mitochondrial	IARS2	0.093	no	0.147	no	0.017	no	0.23	no	-0.017	no
Q15058	Kinesin-like protein KIF14	KIF14	-0.175	yes_down	0.022	no	-0.057	no	0.082	no	-0.234	yes_down
Q13098	COP9 signalosome complex subunit 1	GPS1	0.093	no	0.022	no	-0.045	no	-0.068	no	-0.036	no
Q96A35	39S ribosomal protein L24, mitochondrial	MRPL24	0.116	no	0.078	no	-0.175	yes_down	0.034	no	-0.156	no
Q7Z6B7	SLIT-ROBO Rho GTPase-activating protein 1	SRGAP1	0.092	no	-0.03	no	0.017	no	-0.139	no	0.095	no
Q96KB5	Lymphokine-activated killer T-cell-originated protein kinase	PBK	0.049	no	0.17	no	-0.068	no	0.006	no	-0.092	no
Q9BUL8	Programmed cell death protein 10	PDCD10	0.092	no	0.071	no	0.024	no	-0.005	no	0.114	no
Q7Z4S6	Kinesin-like protein KIF21A	KIF21A	0.092	no	0.058	no	0.033	no	0.076	no	-0.023	no
Q8WXD5	Gem-associated protein 6	GEMIN6	-0.142	no	-0.195	yes_down	-0.165	yes_down	-0.113	no	-0.259	no
Q9Y5X3	Sorting nexin-5	SNX5	0.092	no	0.079	no	-0.005	no	0.112	no	-0.156	no
P10301	Ras-related protein R-Ras	RRAS	0.092	no	0.127	no	0.012	no	-0.005	no	0.036	no
Q14627	Interleukin-13 receptor subunit alpha-2	IL13RA2	0.092	no	-0.056	no	-0.043	no	-0.009	no	-0.126	no
Q9ULX3	RNA-binding protein NOB1	NOB1	-0.155	no	-0.204	no	-0.14	no	-0.342	yes_down	-0.112	no
P08559	Pyruvate dehydrogenase E1 component subunit alpha, somatic form, mitochondrial	PDHA1	0.092	no	0.156	no	-0.037	no	0.165	no	-0.075	no
Q9NQX3	Gephyrin	GPHN	0.121	no	-0.047	no	-0.139	no	-0.189	yes_down	-0.019	no
Q9UHY1	Nuclear receptor-binding protein	NRBP1	-0.163	no	-0.084	no	-0.07	no	0.09	no	0.085	no
Q9UDY8	Mucosa-associated lymphoid tissue lymphoma translocation protein 1	MALT1	0.091	no	0.091	no	0.096	no	0.047	no	0.231	no
P60981	Destrin	DSTN	0.091	no	0.059	no	-0.026	no	-0.09	no	-0.043	no
Q9NRG9	Aladin	AAAS	-0.254	no	-0.251	no	-0.058	no	-0.189	no	-0.234	yes_down
P47755	F-actin-capping protein subunit alpha-2	CAPZA2	0.091	no	0.091	no	0.019	no	0.015	no	0.039	no
Q9BT22	Chitobiosyldiphosphodolichol beta-mannosyltransferase	ALG1	-0.12	no	-0.033	no	-0.03	no	0.099	no	0.163	no
P45974	Ubiquitin carboxyl-terminal hydrolase 5	USP5	0.091	no	0.093	no	-0.021	no	-0.036	no	-0.046	no
Q9UIC8	Leucine carboxyl methyltransferase 1	LCMT1	0.091	no	-0.067	no	-0.058	no	-0.063	no	0.021	no
P63092	Guanine nucleotide-binding protein G(s) subunit alpha isoforms short	GNAS	0.091	no	0.025	no	-0.074	no	-0.106	no	-0.029	no
Q17RN3	Protein FAM98C	FAM98C	0.09	no	0.105	no	0.013	no	-0.104	no	0.018	no
Q66K14	TBC1 domain family member 9B	TBC1D9B	-0.066	no	-0.048	no	-0.062	no	0.01	no	-0.055	no
Q9H9Y2	Ribosome production factor 1	RPF1	-0.18	yes_down	-0.132	no	-0.062	no	-0.116	no	-0.098	no
Q9BZX2	Uridine-cytidine kinase 2	UCK2	0.009	no	-0.126	no	-0.063	no	-0.243	yes_down	-0.383	no
P14854	Cytochrome c oxidase subunit 6B1	COX6B1	0.093	no	-0.008	no	-0.055	no	0.222	no	-0.234	yes_down
Q06546	GA-binding protein alpha chain	GABPA	0.09	no	-0.007	no	-0.022	no	-0.071	no	-0.008	no
Q9BZK3	Putative nascent polypeptide-associated complex subunit alpha-like protein	NACAP1	-0.089	no	-0.159	yes_down	-0.058	no	-0.083	no	-0.233	yes_down
P35659	Protein DEK	DEK	0.09	no	0.026	no	0.044	no	0.032	no	0.09	no
Q68CP9	AT-rich interactive domain-containing protein 2	ARID2	-0.276	yes_down	-0.29	yes_down	-0.113	no	-0.211	yes_down	-0.091	no
Q9BYJ9	YTH domain-containing family protein 1	YTHDF1	-0.228	yes_down	-0.193	no	-0.179	yes_down	0.069	no	-0.233	yes_down
Q12873	Chromodomain-helicase-DNA-binding protein 3	CHD3	0.12	no	0.063	no	0.05	no	-0.036	no	-0.23	yes_down
O15145	Actin-related protein 2/3 complex subunit 3	ARPC3	0.089	no	-0.046	no	-0.042	no	-0.116	no	-0.029	no
Q9BVQ7	Spermatogenesis-associated protein 5-like protein 1	SPATA5L1	0.011	no	-0.082	no	-0.054	no	0.069	no	-0.229	yes_down
Q9NQP4	Prefoldin subunit 4	PFDN4	0.089	no	0.056	no	0.095	no	0.07	no	0.104	no
O75143	Autophagy-related protein 13	ATG13	0.089	no	-0.115	no	0.014	no	-0.017	no	-0.047	no
Q9NXF1	Testis-expressed sequence 10 protein	TEX10	0.088	no	-0.035	no	-0.023	no	-0.114	no	0.015	no
Q6P1M0	Long-chain fatty acid transport protein 4	SLC27A4	0.088	no	-0.012	no	-0.089	no	-0.054	no	-0.04	no
Q8N9N2	Activating signal cointegrator 1 complex subunit 1	ASCC1	0.07	no	-0.078	no	-0.146	no	-0.36	yes_down	0.041	no
Q15393	Splicing factor 3B subunit 3	SF3B3	0.088	no	0.036	no	-0.004	no	-0.051	no	-0.082	no
O00422	Histone deacetylase complex subunit SAP18	SAP18	0.088	no	0.061	no	-0.052	no	-0.056	no	-0.001	no
Q9UBW8	COP9 signalosome complex subunit 7a	COPS7A	0.088	no	0.037	no	0.051	no	0.113	no	0.004	no
Q6DKJ4	Nucleoredoxin	NXN	0.088	no	0.076	no	0.063	no	0.069	no	0.063	no
Q16864	V-type proton ATPase subunit F	ATP6V1F	0.088	no	0.216	no	0	no	-0.042	no	-0.09	no
Q8NHP8	Putative phospholipase B-like 2	PLBD2	0.088	no	0.371	no	0.154	no	0.118	no	-0.218	no
Q53GS7	Nucleoporin GLE1	GLE1	0.088	no	0.151	no	0.085	no	-0.066	no	0.124	no
A0AV96	RNA-binding protein 47	RBM47	0.088	no	0.081	no	0.02	no	0.069	no	-0.269	no
Q9NWK9	Box C/D snoRNA protein 1	ZNHIT6	0.088	no	-0.024	no	0.158	no	-0.127	no	0.218	no
Q9UM22	Mammalian ependymin-related protein 1	EPDR1	0.087	no	0.166	no	0.057	no	0.101	no	0.028	no
Q9BPX3	Condensin complex subunit 3	NCAPG	0.087	no	-0.075	no	-0.105	no	-0.115	no	-0.163	no
P13569	Cystic fibrosis transmembrane conductance regulator	CFTR	0.087	no	-0.231	no	-0.003	no	-0.024	no	-0.129	no
Q9Y2R4	Probable ATP-dependent RNA helicase DDX52	DDX52	-0.32	yes_down	-0.307	yes_down	-0.049	no	-0.056	no	-0.229	yes_down
P51398	28S ribosomal protein S29, mitochondrial	DAP3	0.087	no	0.107	no	-0.031	no	0.075	no	-0.068	no
Q2VPK5	Cytoplasmic tRNA 2-thiolation protein 2	CTU2	0.229	no	-0.087	no	-0.081	no	-0.188	yes_down	-0.01	no
Q9Y296	Trafficking protein particle complex subunit 4	TRAPPC4	0.044	no	0.026	no	-0.13	no	-0.115	no	-0.166	no
Q8TBX8	Phosphatidylinositol 5-phosphate 4-kinase type-2 gamma	PIP4K2C	0.087	no	0.108	no	0.078	no	-0.054	no	0.196	no
Q9UNK0	Syntaxin-8	STX8	0.086	no	0.133	no	0.133	no	0.062	no	-0.174	no
P46019	Phosphorylase b kinase regulatory subunit alpha, liver isoform	PHKA2	0.086	no	-0.08	no	-0.155	no	-0.265	no	0.087	no
Q9UHD2	Serine/threonine-protein kinase TBK1	TBK1	-0.231	no	-0.271	yes_down	-0.137	no	-0.156	no	0.017	no
P55769	NHP2-like protein 1	NHP2L1	0.086	no	0.043	no	0.002	no	-0.007	no	0.063	no
Q96K37	Solute carrier family 35 member E1	SLC35E1	0.086	no	0.163	no	0.162	no	0.136	no	0.221	no
Q9Y6W5	Wiskott-Aldrich syndrome protein family member 2	WASF2	-0.18	no	-0.123	no	-0.226	yes_down	-0.221	no	-0.187	no
Q53H82	Beta-lactamase-like protein 2	LACTB2	0.085	no	-0.008	no	0.002	no	-0.091	no	-0.008	no
Q5W0V3	Protein FAM160B1	FAM160B1	0.082	no	0.061	no	-0.126	no	-0.127	no	0.066	no
P07195	L-lactate dehydrogenase B chain	LDHB	0.085	no	0.108	no	0.005	no	0.006	no	0.098	no
O75534	Cold shock domain-containing protein E1	CSDE1	-0.185	no	-0.194	no	-0.063	no	-0.129	no	-0.343	no
Q9HBG6	Intraflagellar transport protein 122 homolog	IFT122	-0.154	no	-0.263	yes_down	-0.012	no	0.036	no	-0.14	no
P00387	NADH-cytochrome b5 reductase 3	CYB5R3	0.085	no	0.074	no	-0.069	no	-0.034	no	0.018	no
Q9UHR5	SAP30-binding protein	SAP30BP	0.085	no	0.105	no	0.061	no	0.079	no	0.058	no
Q8IYA6	Cytoskeleton-associated protein 2-like	CKAP2L	0.514	no	0.261	no	-0.114	no	-0.162	no	-0.252	no
O95602	DNA-directed RNA polymerase I subunit RPA1	POLR1A	-0.028	no	-0.104	no	-0.023	no	-0.002	no	-0.227	yes_down
Q8TD30	Alanine aminotransferase 2	GPT2	0.084	no	0.139	no	0.138	no	0.508	no	0.227	no
Q9HBM6	Transcription initiation factor TFIID subunit 9B	TAF9B	0.084	no	0.276	no	0.016	no	-0.242	no	-0.09	no
P43155	Carnitine O-acetyltransferase	CRAT	0.084	no	0.127	no	0.006	no	0.174	no	-0.036	no
O95202	LETM1 and EF-hand domain-containing protein 1, mitochondrial	LETM1	0.084	no	0.123	no	-0.043	no	0.018	no	-0.05	no
P26368	Splicing factor U2AF 65 kDa subunit	U2AF2	0.084	no	0.075	no	-0.031	no	-0.121	no	0.064	no
Q14254	Flotillin-2	FLOT2	0.084	no	0.197	no	0.032	no	0.168	no	-0.045	no
P63146	Ubiquitin-conjugating enzyme E2 B	UBE2B	0.084	no	0.031	no	-0.155	no	-0.367	no	-0.097	no
Q53R41	FAST kinase domain-containing protein 1	FASTKD1	0.083	no	0.045	no	-0.134	no	0.031	no	-0.064	no
Q9HBI6	Cytochrome P450 4F11	CYP4F11	-0.069	no	0.072	no	-0.058	no	0.087	no	-0.223	no
Q8N7H5	RNA polymerase II-associated factor 1 homolog	PAF1	0.083	no	0.062	no	-0.012	no	0.071	no	-0.02	no
O43166	Signal-induced proliferation-associated 1-like protein 1	SIPA1L1	0.083	no	0.077	no	-0.147	no	0.14	no	-0.088	no
P78347	General transcription factor II-I	GTF2I	-0.054	no	-0.056	no	-0.035	no	-0.045	no	-0.145	no
P60983	Glia maturation factor beta	GMFB	0.082	no	0.067	no	-0.048	no	0.002	no	-0.245	no
Q8IYI6	Exocyst complex component 8	EXOC8	0.082	no	0.271	no	0.023	no	0.211	no	-0.141	no
Q05639	Elongation factor 1-alpha 2	EEF1A2	0.082	no	-0.022	no	-0.004	no	-0.086	no	0.026	no
P05386	60S acidic ribosomal protein P1	RPLP1	-0.242	no	-0.253	no	-0.046	no	-0.058	no	-0.024	no
O95639	Cleavage and polyadenylation specificity factor subunit 4	CPSF4	0.082	no	-0.064	no	-0.081	no	-0.105	no	-0.129	no
Q9Y5Y2	Cytosolic Fe-S cluster assembly factor NUBP2	NUBP2	0.017	no	-0.004	no	-0.084	no	-0.125	no	-0.028	no
Q96S97	Myeloid-associated differentiation marker	MYADM	0.082	no	-0.004	no	0.002	no	-0.101	no	-0.051	no
P54278	Mismatch repair endonuclease PMS2	PMS2	0.082	no	0.028	no	0.01	no	0.015	no	-0.116	no
Q9NR46	Endophilin-B2	SH3GLB2	0.082	no	0.057	no	0.061	no	-0.088	no	0.044	no
Q9Y281	Cofilin-2	CFL2	0.082	no	0.036	no	0.113	no	0.045	no	0.027	no
P22670	MHC class II regulatory factor RFX1	RFX1	0.082	no	0.089	no	-0.052	no	-0.319	no	-0.275	no
Q8IWJ2	GRIP and coiled-coil domain-containing protein 2	GCC2	0.082	no	0.099	no	-0.005	no	-0.082	no	-0.077	no
P25788	Proteasome subunit alpha type-3	PSMA3	0.082	no	0.027	no	-0.029	no	0.009	no	0.067	no
P23193	Transcription elongation factor A protein 1	TCEA1	0.082	no	0.035	no	0	no	-0.024	no	-0.011	no
O15381	Nuclear valosin-containing protein-like	NVL	0.082	no	-0.029	no	-0.087	no	-0.068	no	-0.058	no
O75925	E3 SUMO-protein ligase PIAS1	PIAS1	-0.251	yes_down	-0.149	yes_down	-0.109	no	-0.056	no	-0.135	no
Q12849	G-rich sequence factor 1	GRSF1	0.081	no	0.013	no	-0.034	no	0.036	no	-0.097	no
Q8ND82	Zinc finger protein 280C	ZNF280C	0.081	no	0.041	no	-0.061	no	-0.099	no	-0.082	no
P49411	Elongation factor Tu, mitochondrial	TUFM	0.081	no	0.143	no	0.059	no	0.229	no	0.006	no
Q8WXE1	ATR-interacting protein	ATRIP	0.081	no	0.07	no	-0.001	no	-0.015	no	-0.096	no
Q8N2G8	GH3 domain-containing protein	GHDC	-0.023	no	-0.181	no	-0.093	no	-0.166	no	-0.226	yes_down
P16152	Carbonyl reductase [NADPH] 1	CBR1	0.081	no	0.014	no	-0.001	no	0.03	no	-0.14	no
O75608	Acyl-protein thioesterase 1	LYPLA1	0.081	no	0.062	no	0.004	no	-0.053	no	-0.093	no
P51649	Succinate-semialdehyde dehydrogenase, mitochondrial	ALDH5A1	0.344	yes_up	0.231	yes_up	0.042	no	0.272	yes_up	-0.226	yes_down
P59998	Actin-related protein 2/3 complex subunit 4	ARPC4	0.081	no	0.048	no	-0.031	no	-0.066	no	0.055	no
Q14974	Importin subunit beta-1	KPNB1	0.081	no	0.024	no	-0.034	no	-0.099	no	0.161	no
Q5T6V5	UPF0553 protein C9orf64	C9orf64	0.08	no	-0.007	no	0.035	no	-0.106	no	0.081	no
Q96EV2	RNA-binding protein 33	RBM33	0.08	no	0.019	no	0.071	no	0.193	no	0.11	no
Q9NWS0	PIH1 domain-containing protein 1	PIH1D1	0.08	no	-0.004	no	-0.047	no	-0.093	no	0.042	no
Q9NRL3	Striatin-4	STRN4	0.08	no	0.096	no	-0.039	no	-0.055	no	0.115	no
O15320	cTAGE family member 5	CTAGE5	0.08	no	0.071	no	0.048	no	0.11	no	-0.051	no
O60333	Kinesin-like protein KIF1B	KIF1B	0.112	no	0.004	no	-0.136	no	-0.126	no	-0.134	no
Q96QR8	Transcriptional activator protein Pur-beta	PURB	0.08	no	0	no	-0.054	no	-0.052	no	0.04	no
Q9Y3C4	EKC/KEOPS complex subunit TPRKB	TPRKB	0.08	no	-0.006	no	0.071	no	-0.059	no	-0.045	no
O15258	Protein RER1	RER1	0.005	no	0.075	no	-0.023	no	0.089	no	0.09	no
Q6PD74	Alpha- and gamma-adaptin-binding protein p34	AAGAB	0.08	no	0.084	no	0.037	no	0.029	no	0.083	no
Q96SY0	von Willebrand factor A domain-containing protein 9	VWA9	0.08	no	-0.032	no	0.105	no	0.028	no	-0.132	no
P22061	Protein-L-isoaspartate(D-aspartate) O-methyltransferase	PCMT1	0.08	no	0.069	no	0.016	no	0.016	no	0.059	no
P40616	ADP-ribosylation factor-like protein 1	ARL1	0.079	no	0.065	no	-0.064	no	-0.03	no	0.033	no
O60763	General vesicular transport factor p115	USO1	0.079	no	0.058	no	0.022	no	-0.005	no	0.111	no
Q6IA86	Elongator complex protein 2	ELP2	-0.367	no	-0.31	no	-0.24	no	-0.382	no	-0.37	no
Q96P70	Importin-9	IPO9	0.079	no	0.045	no	-0.069	no	-0.131	no	-0.03	no
Q9UBR2	Cathepsin Z	CTSZ	0.129	no	-0.013	no	0.064	no	-0.074	no	-0.225	yes_down
P07738	Bisphosphoglycerate mutase	BPGM	0.079	no	0.112	no	-0.011	no	0.029	no	0.237	no
Q8WV22	Non-structural maintenance of chromosomes element 1 homolog	NSMCE1	-0.045	no	-0.043	no	-0.094	no	-0.176	yes_down	-0.048	no
Q13617	Cullin-2	CUL2	-0.063	no	-0.12	no	-0.173	yes_down	-0.157	no	0.074	no
Q14165	Malectin	MLEC	0.079	no	0.148	no	-0.016	no	0.063	no	0.106	no
Q8IYQ7	Threonine synthase-like 1	THNSL1	0.079	no	-0.084	no	0.137	no	-0.129	no	0.051	no
Q9UJX2	Cell division cycle protein 23 homolog	CDC23	0.079	no	-0.023	no	-0.116	no	-0.129	no	-0.111	no
Q92609	TBC1 domain family member 5	TBC1D5	0.079	no	-0.045	no	-0.018	no	-0.066	no	-0.118	no
P49189	4-trimethylaminobutyraldehyde dehydrogenase	ALDH9A1	0.079	no	0.083	no	0.02	no	0.1	no	0.007	no
Q96QK1	Vacuolar protein sorting-associated protein 35	VPS35	0.079	no	0.068	no	-0.041	no	-0.037	no	0.033	no
Q9UNF1	Melanoma-associated antigen D2	MAGED2	0.079	no	0.102	no	0.01	no	0.031	no	-0.004	no
Q7KZ85	Transcription elongation factor SPT6	SUPT6H	0.079	no	0.022	no	0.014	no	-0.031	no	-0.002	no
P48960	CD97 antigen	CD97	0.078	no	0.262	no	-0.004	no	0.055	no	0.185	no
Q15170	Transcription elongation factor A protein-like 1	TCEAL1	0.078	no	0.019	no	-0.287	no	-0.528	no	-0.27	no
P49840	Glycogen synthase kinase-3 alpha	GSK3A	0.078	no	-0.012	no	-0.008	no	-0.044	no	-0.029	no
Q9NPD3	Exosome complex component RRP41	EXOSC4	0.078	no	0.049	no	-0.028	no	-0.052	no	0.05	no
P16615	Sarcoplasmic/endoplasmic reticulum calcium ATPase 2	ATP2A2	0.078	no	0.092	no	0.041	no	0.09	no	0.032	no
Q9UBC2	Epidermal growth factor receptor substrate 15-like 1	EPS15L1	0.078	no	0.078	no	0.021	no	0.025	no	-0.048	no
Q13395	Probable methyltransferase TARBP1	TARBP1	0.078	no	-0.073	no	-0.022	no	-0.17	no	-0.146	no
Q9BV19	Uncharacterized protein C1orf50	C1orf50	0.077	no	0.062	no	-0.164	no	-0.077	no	-0.038	no
Q03154	Aminoacylase-1	ACY1	-0.021	no	-0.027	no	-0.021	no	-0.093	no	-0.224	yes_down
Q86YH6	Decaprenyl-diphosphate synthase subunit 2	PDSS2	0.077	no	-0.055	no	-0.226	no	-0.044	no	-0.315	no
Q9NYV4	Cyclin-dependent kinase 12	CDK12	0.077	no	-0.029	no	-0.057	no	-0.127	no	-0.056	no
P19388	DNA-directed RNA polymerases I, II, and III subunit RPABC1	POLR2E	-0.141	no	-0.086	no	-0.15	no	-0.011	no	-0.131	no
P08174	Complement decay-accelerating factor	CD55	0.077	no	0.255	no	0.044	no	-0.149	no	0.106	no
P19387	DNA-directed RNA polymerase II subunit RPB3	POLR2C	0.077	no	0.022	no	-0.093	no	-0.218	no	-0.119	no
O60443	Non-syndromic hearing impairment protein 5	DFNA5	0.077	no	-0.076	no	-0.071	no	-0.148	no	-0.09	no
Q9GZY8	Mitochondrial fission factor	MFF	0.077	no	0.057	no	0.067	no	0.186	no	-0.135	no
Q8IUH3	RNA-binding protein 45	RBM45	-0.3	no	-0.124	no	-0.251	yes_down	-0.252	yes_down	-0.329	no
P29353	SHC-transforming protein 1	SHC1	-0.007	no	0.046	no	0.026	no	0.085	no	-0.223	yes_down
Q9Y295	Developmentally-regulated GTP-binding protein 1	DRG1	0.077	no	0.015	no	0.007	no	-0.071	no	-0.191	no
Q96HQ2	CDKN2AIP N-terminal-like protein	CDKN2AIPNL	-0.098	no	-0.188	yes_down	-0.021	no	-0.147	yes_down	-0.06	no
Q96D53	AarF domain-containing protein kinase 4	ADCK4	0.076	no	0.034	no	0.069	no	0.025	no	0.112	no
Q9HCK8	Chromodomain-helicase-DNA-binding protein 8	CHD8	0.076	no	0.115	no	0.052	no	-0.125	no	0.051	no
Q69YN4	Protein virilizer homolog	KIAA1429	0.076	no	0.036	no	-0.01	no	0.013	no	0.04	no
C9JRZ8	Aldo-keto reductase family 1 member B15	AKR1B15	0.076	no	0.149	no	0.139	no	0.287	no	-0.117	no
Q9H270	Vacuolar protein sorting-associated protein 11 homolog	VPS11	0.076	no	-0.25	no	0.021	no	-0.017	no	0.015	no
Q92688	Acidic leucine-rich nuclear phosphoprotein 32 family member B	ANP32B	0.076	no	-0.052	no	0.01	no	-0.011	no	0.065	no
O75874	Isocitrate dehydrogenase [NADP] cytoplasmic	IDH1	0.076	no	0.085	no	0.114	no	0.192	no	0.088	no
Q9HDC9	Adipocyte plasma membrane-associated protein	APMAP	0.076	no	0.123	no	0.045	no	0.217	no	0.113	no
Q9UBS4	DnaJ homolog subfamily B member 11	DNAJB11	0.076	no	0.094	no	0.099	no	-0.108	no	0.371	no
O43776	Asparagine--tRNA ligase, cytoplasmic	NARS	0.076	no	0.09	no	0.107	no	0.117	no	-0.137	no
Q13191	E3 ubiquitin-protein ligase CBL-B	CBLB	0.076	no	0.351	no	-0.137	no	-0.203	no	-0.067	no
Q13573	SNW domain-containing protein 1	SNW1	0.076	no	0.045	no	0.03	no	-0.047	no	-0.117	no
P40692	DNA mismatch repair protein Mlh1	MLH1	-0.289	no	-0.177	no	-0.136	no	0.104	no	-0.223	yes_down
Q5T3I0	G patch domain-containing protein 4	GPATCH4	-0.21	no	-0.209	no	-0.073	no	-0.247	no	-0.222	yes_down
Q9ULD4	Bromodomain and PHD finger-containing protein 3	BRPF3	-0.229	yes_down	0.031	no	-0.114	no	-0.037	no	-0.18	no
Q96N67	Dedicator of cytokinesis protein 7	DOCK7	-0.091	no	-0.084	no	0.031	no	-0.026	no	0.016	no
O15321	Transmembrane 9 superfamily member 1	TM9SF1	0.075	no	0.233	no	-0.07	no	-0.012	no	0.035	no
O43427	Acidic fibroblast growth factor intracellular-binding protein	FIBP	-0.204	no	-0.202	no	-0.081	no	-0.085	no	-0.207	no
Q9BRX8	Redox-regulatory protein FAM213A	FAM213A	0.075	no	0.102	no	-0.094	no	-0.026	no	0.019	no
Q9NY61	Protein AATF	AATF	0.082	no	0.002	no	-0.056	no	-0.173	yes_down	-0.029	no
Q9BT73	Proteasome assembly chaperone 3	PSMG3	0.074	no	-0.112	no	0.009	no	-0.048	no	-0.069	no
Q5VT52	Regulation of nuclear pre-mRNA domain-containing protein 2	RPRD2	0.074	no	-0.056	no	-0.001	no	-0.056	no	-0.116	no
P82650	28S ribosomal protein S22, mitochondrial	MRPS22	0.068	no	0.05	no	-0.089	no	0.105	no	-0.221	yes_down
Q9H4G0	Band 4.1-like protein 1	EPB41L1	0.074	no	-0.04	no	-0.041	no	-0.154	no	-0.16	no
Q9BY49	Peroxisomal trans-2-enoyl-CoA reductase	PECR	0.074	no	0.203	no	-0.079	no	0.115	no	-0.26	no
P54652	Heat shock-related 70 kDa protein 2	HSPA2	0.074	no	0.051	no	0.03	no	0.029	no	-0.246	no
P82932	28S ribosomal protein S6, mitochondrial	MRPS6	0.31	yes_up	0.225	yes_up	0.071	no	0.202	yes_up	-0.037	no
P23919	Thymidylate kinase	DTYMK	0.074	no	0.007	no	-0.003	no	0.021	no	-0.032	no
P49406	39S ribosomal protein L19, mitochondrial	MRPL19	0.074	no	0.153	no	-0.009	no	0.164	no	-0.033	no
Q9ULW3	Activator of basal transcription 1	ABT1	0.074	no	0.103	no	0.179	no	0.094	no	0.028	no
P41250	Glycine--tRNA ligase	GARS	0.074	no	0.084	no	0.037	no	0.062	no	0.01	no
P11117	Lysosomal acid phosphatase	ACP2	0.074	no	0.12	no	0.042	no	0.17	no	0.084	no
Q96GA7	Serine dehydratase-like	SDSL	0.073	no	0.029	no	0.009	no	0.04	no	-0.112	no
O14802	DNA-directed RNA polymerase III subunit RPC1	POLR3A	0.073	no	0.01	no	-0.002	no	-0.024	no	0.047	no
Q96RN5	Mediator of RNA polymerase II transcription subunit 15	MED15	-0.167	no	-0.157	yes_down	-0.11	no	0.075	no	-0.176	no
Q9BRP8	Partner of Y14 and mago	WIBG	0.073	no	0.109	no	0.06	no	-0.024	no	-0.183	no
O60831	PRA1 family protein 2	PRAF2	0.073	no	0.088	no	0.083	no	0.079	no	-0.14	no
P23511	Nuclear transcription factor Y subunit alpha	NFYA	0.073	no	0.014	no	-0.121	no	-0.078	no	-0.209	no
P0DMM9	Sulfotransferase 1A3	SULT1A3	0.073	no	-0.02	no	-0.058	no	-0.106	no	-0.176	no
P30837	Aldehyde dehydrogenase X, mitochondrial	ALDH1B1	0.073	no	0.039	no	0.046	no	0.141	no	-0.088	no
Q96PP9	Guanylate-binding protein 4	GBP4	0.073	no	0.346	no	0.006	no	0.063	no	0.302	no
Q6UY18	Leucine-rich repeat and immunoglobulin-like domain-containing nogo receptor-interacting protein 4	LINGO4	0.073	no	-0.095	no	0.234	no	0.135	no	0.041	no
Q12905	Interleukin enhancer-binding factor 2	ILF2	0.073	no	-0.054	no	-0.031	no	-0.054	no	-0.013	no
P46108	Adapter molecule crk	CRK	0.073	no	0.02	no	-0.077	no	-0.035	no	-0.09	no
Q96RP9	Elongation factor G, mitochondrial	GFM1	0.073	no	0.112	no	-0.03	no	0.13	no	-0.129	no
Q08623	Pseudouridine-5'-monophosphatase	HDHD1	0.073	no	0.015	no	0.087	no	-0.043	no	0.078	no
Q5BKZ1	DBIRD complex subunit ZNF326	ZNF326	0.073	no	0.109	no	0.019	no	-0.032	no	0.007	no
Q9Y3P9	Rab GTPase-activating protein 1	RABGAP1	0.073	no	0.166	no	0.045	no	0.173	no	-0.066	no
P62195	26S protease regulatory subunit 8	PSMC5	0.072	no	0.023	no	-0.031	no	-0.044	no	0.048	no
P37837	Transaldolase	TALDO1	0.072	no	0.033	no	0.075	no	0.047	no	-0.078	no
Q15233	Non-POU domain-containing octamer-binding protein	NONO	0.072	no	-0.004	no	0	no	-0.083	no	-0.038	no
P61009	Signal peptidase complex subunit 3	SPCS3	0.072	no	0.099	no	0.034	no	-0.005	no	0.012	no
Q460N5	Poly [ADP-ribose] polymerase 14	PARP14	-0.1	no	-0.029	no	-0.053	no	0.011	no	0.866	no
Q9Y697	Cysteine desulfurase, mitochondrial	NFS1	0.072	no	0.15	no	0.077	no	0.211	no	-0.07	no
O96019	Actin-like protein 6A	ACTL6A	0.071	no	0.023	no	-0.021	no	-0.025	no	-0.033	no
Q12792	Twinfilin-1	TWF1	0.071	no	0.015	no	-0.002	no	0.039	no	0.014	no
Q9H1H9	Kinesin-like protein KIF13A	KIF13A	0.071	no	0.264	no	0.154	no	0.008	no	-0.089	no
Q9UPQ7	E3 ubiquitin-protein ligase PDZRN3	PDZRN3	0.071	no	0.139	no	0.081	no	-0.075	no	0.054	no
Q3LXA3	Bifunctional ATP-dependent dihydroxyacetone kinase/FAD-AMP lyase (cyclizing)	DAK	0.071	no	0.053	no	0.022	no	-0.005	no	-0.017	no
Q9UI10	Translation initiation factor eIF-2B subunit delta	EIF2B4	0.071	no	-0.021	no	-0.003	no	-0.018	no	-0.061	no
O00458	Interferon-related developmental regulator 1	IFRD1	0.099	no	0.008	no	-0.161	yes_down	-0.229	no	-0.221	yes_down
O94915	Protein furry homolog-like	FRYL	0.071	no	-0.029	no	-0.144	no	-0.294	no	0.036	no
Q6KC79	Nipped-B-like protein	NIPBL	0.017	no	-0.095	no	0.04	no	-0.013	no	-0.217	yes_down
Q9GZP4	PITH domain-containing protein 1	PITHD1	0.07	no	-0.047	no	-0.036	no	0.017	no	-0.112	no
Q969X5	Endoplasmic reticulum-Golgi intermediate compartment protein 1	ERGIC1	0.07	no	0.059	no	0.021	no	0.087	no	0.04	no
Q9Y2X3	Nucleolar protein 58	NOP58	0.07	no	0.025	no	-0.046	no	-0.108	no	0.003	no
Q9HBF5	Suppressor of tumorigenicity 20 protein	ST20	0.07	no	0.113	no	0.062	no	0.006	no	0.131	no
Q96CW1	AP-2 complex subunit mu	AP2M1	0.07	no	0.078	no	0.02	no	-0.012	no	-0.008	no
Q9H6S3	Epidermal growth factor receptor kinase substrate 8-like protein 2	EPS8L2	0.07	no	0.042	no	0.046	no	-0.041	no	-0.047	no
Q5VIR6	Vacuolar protein sorting-associated protein 53 homolog	VPS53	-0.168	no	-0.028	no	-0.072	no	0.094	no	-0.12	no
Q7Z422	SUZ domain-containing protein 1	SZRD1	-0.164	no	-0.127	no	-0.016	no	-0.172	yes_down	-0.023	no
Q9NQ50	39S ribosomal protein L40, mitochondrial	MRPL40	0.07	no	0.147	no	0.07	no	0.113	no	-0.073	no
Q8N475	Follistatin-related protein 5	FSTL5	0.07	no	-0.11	no	0.048	no	0.051	no	0.069	no
Q9Y316	Protein MEMO1	MEMO1	0.069	no	0	no	-0.048	no	0.038	no	-0.162	no
Q8N5P1	Zinc finger CCCH domain-containing protein 8	ZC3H8	0.069	no	-0.021	no	0.037	no	-0.01	no	-0.112	no
O00232	26S proteasome non-ATPase regulatory subunit 12	PSMD12	0.069	no	0.004	no	-0.047	no	-0.068	no	0.009	no
O75934	Pre-mRNA-splicing factor SPF27	BCAS2	0.069	no	0.054	no	0.015	no	0.004	no	-0.006	no
Q9Y2C5	Probable small intestine urate exporter	SLC17A4	0.069	no	0.127	no	0.082	no	0.099	no	0.012	no
Q96FW1	Ubiquitin thioesterase OTUB1	OTUB1	0.069	no	0.083	no	-0.066	no	-0.049	no	0.126	no
Q8TBC3	SH3KBP1-binding protein 1	SHKBP1	-0.091	no	-0.194	yes_down	-0.115	no	-0.039	no	0.016	no
O60502	Bifunctional protein NCOAT	MGEA5	0.163	no	0.242	no	0.027	no	0.165	no	-0.216	yes_down
P42345	Serine/threonine-protein kinase mTOR	MTOR	0.069	no	-0.01	no	-0.017	no	-0.036	no	0.043	no
Q93008	Probable ubiquitin carboxyl-terminal hydrolase FAF-X	USP9X	0.068	no	0.147	no	-0.009	no	0.057	no	-0.011	no
Q13616	Cullin-1	CUL1	0.068	no	0.013	no	0.004	no	0.012	no	0.025	no
Q16740	ATP-dependent Clp protease proteolytic subunit, mitochondrial	CLPP	0.068	no	0.094	no	0.01	no	0.098	no	-0.08	no
P61956	Small ubiquitin-related modifier 2	SUMO2	-0.112	no	-0.14	no	-0.011	no	-0.115	no	0.07	no
O00194	Ras-related protein Rab-27B	RAB27B	0.068	no	0.066	no	0.091	no	0.049	no	-0.002	no
Q8TDX6	Chondroitin sulfate N-acetylgalactosaminyltransferase 1	CSGALNACT1	0.068	no	0.038	no	-0.091	no	0.138	no	-0.122	no
Q8IYB7	DIS3-like exonuclease 2	DIS3L2	-0.102	no	-0.144	yes_down	-0.061	no	-0.067	no	-0.059	no
P82094	TATA element modulatory factor	TMF1	0.068	no	0.091	no	0.041	no	0.127	no	0.076	no
Q86X76	Nitrilase homolog 1	NIT1	0.068	no	0.017	no	0.056	no	-0.001	no	0.072	no
Q9BXW6	Oxysterol-binding protein-related protein 1	OSBPL1A	0.068	no	0.089	no	0.117	no	0.199	no	0.191	no
P61599	N-alpha-acetyltransferase 20	NAA20	0.068	no	0.104	no	0.018	no	0.063	no	0.056	no
Q13685	Angio-associated migratory cell protein	AAMP	-0.022	no	0.085	yes_up	-0.108	no	0.004	no	-0.067	no
Q9BTE3	Mini-chromosome maintenance complex-binding protein	MCMBP	-0.187	no	-0.188	no	-0.076	no	0.016	no	-0.144	no
O95273	Cyclin-D1-binding protein 1	CCNDBP1	0.068	no	-0.054	no	-0.014	no	0.083	no	0.048	no
P09661	U2 small nuclear ribonucleoprotein A'	SNRPA1	0.068	no	0.065	no	0.022	no	0.026	no	0.058	no
Q9NY33	Dipeptidyl peptidase 3	DPP3	0.068	no	-0.001	no	-0.027	no	-0.086	no	-0.045	no
Q13232	Nucleoside diphosphate kinase 3	NME3	0.068	no	0.114	no	-0.062	no	-0.132	no	-0.004	no
P37268	Squalene synthase	FDFT1	-0.132	no	-0.165	no	-0.036	no	-0.267	no	-0.214	yes_down
P62979	Ubiquitin-40S ribosomal protein S27a	RPS27A	0.067	no	0.106	no	0.034	no	0.057	no	0.123	no
Q9HBL8	NmrA-like family domain-containing protein 1	NMRAL1	-0.05	no	0.027	no	-0.057	no	0.076	no	-0.214	yes_down
Q9P260	LisH domain and HEAT repeat-containing protein KIAA1468	KIAA1468	0.067	no	-0.241	no	-0.107	no	-0.124	no	0.005	no
Q9P035	Very-long-chain (3R)-3-hydroxyacyl-CoA dehydratase 3	PTPLAD1	0.067	no	0.081	no	-0.031	no	0.006	no	-0.022	no
P51553	Isocitrate dehydrogenase [NAD] subunit gamma, mitochondrial	IDH3G	0.067	no	-0.085	no	-0.045	no	0.167	no	-0.088	no
Q9H944	Mediator of RNA polymerase II transcription subunit 20	MED20	-0.059	no	-0.127	no	-0.024	no	-0.171	yes_down	-0.094	no
P32321	Deoxycytidylate deaminase	DCTD	0.067	no	0.039	no	0.09	no	0.005	no	-0.066	no
Q1KMD3	Heterogeneous nuclear ribonucleoprotein U-like protein 2	HNRNPUL2	0.066	no	0.041	no	-0.018	no	-0.012	no	-0.039	no
Q9H477	Ribokinase	RBKS	0.066	no	0.02	no	0.086	no	0.326	no	0.157	no
P30154	Serine/threonine-protein phosphatase 2A 65 kDa regulatory subunit A beta isoform	PPP2R1B	0.066	no	-0.015	no	-0.066	no	-0.036	no	-0.155	no
O00148	ATP-dependent RNA helicase DDX39A	DDX39A	0.066	no	0.055	no	0.037	no	-0.005	no	-0.014	no
P29323	Ephrin type-B receptor 2	EPHB2	-0.248	yes_down	-0.123	no	-0.115	no	-0.168	yes_down	-0.004	no
Q13576	Ras GTPase-activating-like protein IQGAP2	IQGAP2	0.066	no	-0.034	no	-0.023	no	-0.012	no	-0.013	no
Q9Y5X2	Sorting nexin-8	SNX8	-0.097	no	-0.118	no	-0.074	no	-0.053	no	-0.213	yes_down
Q9BV36	Melanophilin	MLPH	0.066	no	0.036	no	0.024	no	-0.046	no	-0.303	no
Q14241	Transcription elongation factor B polypeptide 3	TCEB3	0.066	no	-0.036	no	0.163	no	0.117	no	0.006	no
Q16637	Survival motor neuron protein	SMN1	0.066	no	0.124	no	0.043	no	-0.012	no	0.046	no
Q9UKS6	Protein kinase C and casein kinase substrate in neurons protein 3	PACSIN3	0.066	no	0.04	no	-0.012	no	-0.106	no	-0.277	no
Q9BXS1	Isopentenyl-diphosphate delta-isomerase 2	IDI2	0.066	no	-0.046	no	-0.097	no	-0.103	no	-0.168	no
P00441	Superoxide dismutase [Cu-Zn]	SOD1	0.066	no	0.172	no	0.118	no	0.298	no	0.093	no
Q9HD34	LYR motif-containing protein 4	LYRM4	0.065	no	0.046	no	0.087	no	0.155	no	0.181	no
Q9UKL0	REST corepressor 1	RCOR1	0.065	no	0.163	no	-0.142	no	-0.064	no	0.062	no
Q8WTW3	Conserved oligomeric Golgi complex subunit 1	COG1	0.065	no	0.135	no	-0.032	no	-0.131	no	-0.235	no
P51991	Heterogeneous nuclear ribonucleoprotein A3	HNRNPA3	0.065	no	0.022	no	0.011	no	-0.062	no	0.02	no
Q92890	Ubiquitin fusion degradation protein 1 homolog	UFD1L	0.065	no	-0.008	no	-0.031	no	-0.023	no	0.083	no
Q8IWB9	Testis-expressed sequence 2 protein	TEX2	0.065	no	0.063	no	-0.107	no	-0.098	no	-0.092	no
Q14914	Prostaglandin reductase 1	PTGR1	0.065	no	0.097	no	0.017	no	0.076	no	-0.076	no
Q8IX18	Probable ATP-dependent RNA helicase DHX40	DHX40	0.065	no	-0.156	no	-0.013	no	0.035	no	0.157	no
Q9Y3C6	Peptidyl-prolyl cis-trans isomerase-like 1	PPIL1	0.065	no	-0.014	no	0.168	no	0.086	no	-0.08	no
Q14004	Cyclin-dependent kinase 13	CDK13	0.065	no	0.117	no	-0.093	no	0.165	no	0.17	no
Q96T51	RUN and FYVE domain-containing protein 1	RUFY1	0.065	no	0.023	no	-0.044	no	-0.073	no	-0.082	no
Q96I59	Probable asparagine--tRNA ligase, mitochondrial	NARS2	0.065	no	0.107	no	-0.075	no	0.068	no	-0.093	no
Q9Y6C2	EMILIN-1	EMILIN1	0.065	no	-0.05	no	-0.11	no	-0.164	no	-0.217	no
P25490	Transcriptional repressor protein YY1	YY1	0.065	no	-0.04	no	0.022	no	-0.077	no	0.028	no
P32780	General transcription factor IIH subunit 1	GTF2H1	0.064	no	0.004	no	-0.007	no	0.151	no	-0.026	no
P61158	Actin-related protein 3	ACTR3	0.064	no	0.008	no	-0.015	no	-0.07	no	0.049	no
Q9NP72	Ras-related protein Rab-18	RAB18	0.064	no	0.122	no	0.041	no	0.109	no	0.087	no
Q14687	Genetic suppressor element 1	GSE1	0.064	no	0.104	no	-0.028	no	-0.253	no	-0.043	no
O75400	Pre-mRNA-processing factor 40 homolog A	PRPF40A	0.064	no	0.073	no	0.015	no	0.017	no	0.054	no
Q99543	DnaJ homolog subfamily C member 2	DNAJC2	0.064	no	0.144	no	0.044	no	-0.118	no	0.01	no
Q12972	Nuclear inhibitor of protein phosphatase 1	PPP1R8	0.064	no	0.083	no	0.044	no	0.054	no	0.017	no
Q03426	Mevalonate kinase	MVK	0.064	no	-0.013	no	-0.058	no	-0.069	no	-0.05	no
Q13547	Histone deacetylase 1	HDAC1	-0.057	no	-0.078	no	-0.034	no	-0.108	no	-0.052	no
P46459	Vesicle-fusing ATPase	NSF	0.064	no	0.098	no	0.002	no	0.029	no	0.013	no
Q9BSR8	Protein YIPF4	YIPF4	0.064	no	0.035	no	-0.083	no	-0.147	no	-0.209	no
O15047	Histone-lysine N-methyltransferase SETD1A	SETD1A	0.064	no	0.11	no	0.094	no	0.062	no	-0.007	no
Q96PU4	E3 ubiquitin-protein ligase UHRF2	UHRF2	0.064	no	0.008	no	0.034	no	-0.088	no	-0.091	no
Q96C01	Protein FAM136A	FAM136A	0.064	no	0.122	no	0.07	no	-0.036	no	-0.03	no
P36405	ADP-ribosylation factor-like protein 3	ARL3	0.064	no	0.014	no	0.012	no	-0.022	no	-0.085	no
P28074	Proteasome subunit beta type-5	PSMB5	0.064	no	0.051	no	0.087	no	0.024	no	-0.113	no
Q8NE71	ATP-binding cassette sub-family F member 1	ABCF1	0.063	no	0.029	no	-0.008	no	-0.043	no	-0.011	no
Q9UH65	Switch-associated protein 70	SWAP70	0.063	no	0.023	no	0.046	no	0.038	no	-0.06	no
Q96JN0	Ligand-dependent corepressor	LCOR	0.063	no	-0.009	no	-0.006	no	-0.016	no	-0.054	no
Q07812	Apoptosis regulator BAX	BAX	0.063	no	-0.021	no	-0.081	no	-0.125	no	-0.126	no
Q9UIV1	CCR4-NOT transcription complex subunit 7	CNOT7	0.063	no	0.074	no	0	no	-0.07	no	-0.205	no
Q8WXA9	Splicing regulatory glutamine/lysine-rich protein 1	SREK1	0.063	no	0.11	no	-0.052	no	-0.062	no	-0.027	no
O15530	3-phosphoinositide-dependent protein kinase 1	PDPK1	0.063	no	-0.394	no	-0.21	no	-0.293	no	0.092	no
Q14315	Filamin-C	FLNC	0.062	no	0.139	no	0.04	no	-0.248	no	0.139	no
O14828	Secretory carrier-associated membrane protein 3	SCAMP3	0.062	no	0.114	no	0.134	no	0.09	no	0.004	no
Q9Y672	Dolichyl pyrophosphate Man9GlcNAc2 alpha-1,3-glucosyltransferase	ALG6	0.062	no	-0.04	no	-0.142	no	-0.012	no	-0.083	no
P62191	26S protease regulatory subunit 4	PSMC1	0.062	no	-0.018	no	-0.033	no	-0.043	no	0.066	no
Q9HD42	Charged multivesicular body protein 1a	CHMP1A	0.062	no	0.095	no	0.104	no	0.229	no	0.112	no
Q9UJW0	Dynactin subunit 4	DCTN4	0.062	no	-0.005	no	-0.028	no	-0.077	no	0.015	no
Q9Y3E7	Charged multivesicular body protein 3	CHMP3	0.062	no	-0.1	no	0	no	-0.004	no	-0.183	no
P33240	Cleavage stimulation factor subunit 2	CSTF2	0.061	no	0.12	no	-0.077	no	-0.198	no	-0.174	no
P46199	Translation initiation factor IF-2, mitochondrial	MTIF2	0.061	no	0.047	no	-0.005	no	0.307	no	0.022	no
P29083	General transcription factor IIE subunit 1	GTF2E1	0.061	no	0.006	no	-0.022	no	-0.06	no	0.023	no
Q9UJX3	Anaphase-promoting complex subunit 7	ANAPC7	-0.253	no	-0.259	no	-0.131	no	-0.09	no	-0.21	yes_down
P50990	T-complex protein 1 subunit theta	CCT8	0.061	no	0.081	no	0.031	no	0.118	no	0.121	no
Q4V328	GRIP1-associated protein 1	GRIPAP1	0.061	no	0.136	no	0.047	no	0.052	no	0.108	no
P23528	Cofilin-1	CFL1	0.061	no	0.09	no	-0.015	no	-0.033	no	0.217	no
Q8N9B5	Junction-mediating and -regulatory protein	JMY	0.061	no	0.116	no	0.098	no	0.085	no	0.284	no
P51812	Ribosomal protein S6 kinase alpha-3	RPS6KA3	0.061	no	0.029	no	-0.033	no	-0.034	no	-0.023	no
Q9H267	Vacuolar protein sorting-associated protein 33B	VPS33B	0.061	no	0.014	no	-0.007	no	0.019	no	-0.005	no
Q86Y79	Probable peptidyl-tRNA hydrolase	PTRH1	-0.206	yes_down	-0.172	yes_down	-0.113	no	0.08	no	-0.209	yes_down
Q9NP81	Serine--tRNA ligase, mitochondrial	SARS2	0.061	no	0.062	no	0.013	no	0.046	no	0.059	no
Q6VY07	Phosphofurin acidic cluster sorting protein 1	PACS1	0.081	no	0.126	no	0.014	no	-0.113	no	-0.017	no
Q86UE4	Protein LYRIC	MTDH	0.061	no	0.148	no	0.006	no	-0.017	no	-0.106	no
P35227	Polycomb group RING finger protein 2	PCGF2	0.061	no	-0.185	no	-0.039	no	-0.112	no	-0.002	no
Q8TB36	Ganglioside-induced differentiation-associated protein 1	GDAP1	0.061	no	0.401	no	0.511	no	-0.081	no	-0.038	no
Q15388	Mitochondrial import receptor subunit TOM20 homolog	TOMM20	0.061	no	0.224	no	-0.08	no	0.058	no	-0.18	no
O00303	Eukaryotic translation initiation factor 3 subunit F	EIF3F	0.06	no	-0.03	no	-0.051	no	-0.113	no	-0.074	no
Q969V3	Nicalin	NCLN	0.06	no	0.059	no	-0.081	no	0.015	no	0.285	no
Q9H1E3	Nuclear ubiquitous casein and cyclin-dependent kinase substrate 1	NUCKS1	0.06	no	0.03	no	-0.076	no	0.015	no	0.014	no
Q14011	Cold-inducible RNA-binding protein	CIRBP	-0.179	no	-0.084	no	-0.141	no	-0.13	no	-0.182	no
P41227	N-alpha-acetyltransferase 10	NAA10	0.06	no	0.033	no	-0.04	no	-0.107	no	0.146	no
Q9UNN5	FAS-associated factor 1	FAF1	-0.121	no	-0.057	no	-0.178	no	-0.039	no	-0.115	no
P35914	Hydroxymethylglutaryl-CoA lyase, mitochondrial	HMGCL	-0.24	no	-0.072	no	-0.174	no	0.078	no	-0.062	no
P49916	DNA ligase 3	LIG3	0.06	no	0.025	no	0.003	no	-0.074	no	-0.096	no
O75368	SH3 domain-binding glutamic acid-rich-like protein	SH3BGRL	0.06	no	0.038	no	0.003	no	0.072	no	0.151	no
P62861	40S ribosomal protein S30	FAU	0.06	no	-0.118	no	0.031	no	-0.194	no	-0.004	no
Q7Z4Q2	HEAT repeat-containing protein 3	HEATR3	-0.002	no	-0.029	no	-0.091	no	-0.136	no	-0.046	no
Q92878	DNA repair protein RAD50	RAD50	0.059	no	0.014	no	0.073	no	0.01	no	-0.024	no
Q13642	Four and a half LIM domains protein 1	FHL1	0.059	no	-0.382	no	-0.074	no	0.119	no	0.03	no
Q12874	Splicing factor 3A subunit 3	SF3A3	0.059	no	0.025	no	-0.04	no	-0.035	no	-0.054	no
Q8TB40	Abhydrolase domain-containing protein 4	ABHD4	0.059	no	0.051	no	-0.052	no	-0.024	no	-0.229	no
Q8IWB1	Inositol 1,4,5-trisphosphate receptor-interacting protein	ITPRIP	0.058	no	-0.179	no	-0.094	no	0.059	no	0.352	no
Q9GZS3	WD repeat-containing protein 61	WDR61	0.058	no	0.054	no	0.095	no	0.025	no	0.017	no
O14579	Coatomer subunit epsilon	COPE	0.058	no	0.008	no	-0.002	no	0.01	no	-0.036	no
O95479	GDH/6PGL endoplasmic bifunctional protein	H6PD	-0.181	no	-0.151	yes_down	-0.107	no	-0.164	yes_down	0.048	no
Q96GW9	Methionine--tRNA ligase, mitochondrial	MARS2	0.026	no	0.065	no	-0.113	no	-0.009	no	-0.209	yes_down
Q8IUR0	Trafficking protein particle complex subunit 5	TRAPPC5	0.034	no	-0.003	no	0.048	no	-0.108	no	-0.207	yes_down
Q9H6Z4	Ran-binding protein 3	RANBP3	0.058	no	-0.022	no	0.001	no	-0.028	no	0.049	no
P19174	1-phosphatidylinositol 4,5-bisphosphate phosphodiesterase gamma-1	PLCG1	0.092	no	-0.104	no	-0.001	no	-0.084	no	-0.205	yes_down
Q9H0F6	Sharpin	SHARPIN	0.058	no	0.147	no	0.075	no	0.101	no	0.125	no
Q8TD55	Pleckstrin homology domain-containing family O member 2	PLEKHO2	0.058	no	0.05	no	0.016	no	-0.045	no	0.113	no
Q9BXB4	Oxysterol-binding protein-related protein 11	OSBPL11	0.058	no	0.06	no	-0.001	no	0.063	no	0.152	no
P78371	T-complex protein 1 subunit beta	CCT2	0.058	no	0.053	no	0.019	no	0.044	no	0.103	no
Q96AY3	Peptidyl-prolyl cis-trans isomerase FKBP10	FKBP10	0.058	no	0.028	no	0.02	no	-0.007	no	0.181	no
Q13488	V-type proton ATPase 116 kDa subunit a isoform 3	TCIRG1	0.058	no	-0.079	no	0.047	no	-0.004	no	0.523	no
Q9NW64	Pre-mRNA-splicing factor RBM22	RBM22	0.176	no	0.169	yes_up	-0.014	no	-0.164	yes_down	-0.083	no
P35240	Merlin	NF2	-0.131	no	-0.131	no	-0.098	yes_down	-0.05	no	-0.204	yes_down
Q9NX55	Huntingtin-interacting protein K	HYPK	0.057	no	0.052	no	-0.077	no	-0.213	no	-0.088	no
A2RU37	Uncharacterized protein C9orf170	C9orf170	0.057	no	0.108	no	0.078	no	0.107	no	0.052	no
Q92572	AP-3 complex subunit sigma-1	AP3S1	0.057	no	0.118	no	0.092	no	0.029	no	0.055	no
Q9Y5N5	HemK methyltransferase family member 2	N6AMT1	0.057	no	0.076	no	0.122	no	0.141	no	-0.042	no
Q8NDX5	Polyhomeotic-like protein 3	PHC3	0.057	no	-0.017	no	-0.045	no	-0.143	no	-0.043	no
Q9Y4F5	Centrosomal protein of 170 kDa protein B	CEP170B	0.057	no	0.013	no	0.09	no	0.112	no	0.185	no
O75935	Dynactin subunit 3	DCTN3	-0.025	no	-0.02	no	0.093	no	-0.163	yes_down	-0.044	no
Q13492	Phosphatidylinositol-binding clathrin assembly protein	PICALM	0.057	no	-0.06	no	-0.054	no	-0.12	no	-0.039	no
P25815	Protein S100-P	S100P	0.057	no	0.232	no	0.142	no	0.036	no	-0.251	no
Q13057	Bifunctional coenzyme A synthase	COASY	0.057	no	-0.006	no	-0.087	no	-0.121	no	-0.044	no
O14617	AP-3 complex subunit delta-1	AP3D1	0.057	no	0.004	no	-0.095	no	-0.048	no	-0.066	no
Q96PE3	Type I inositol 3,4-bisphosphate 4-phosphatase	INPP4A	0	no	0.007	no	-0.061	no	-0.112	no	-0.203	yes_down
O00584	Ribonuclease T2	RNASET2	0.057	no	-0.085	no	0.052	no	-0.047	no	0.059	no
O95696	Bromodomain-containing protein 1	BRD1	-0.287	yes_down	-0.207	yes_down	-0.114	no	0.106	no	-0.203	yes_down
Q9BVL2	Nucleoporin p58/p45	NUPL1	0.057	no	0.041	no	-0.026	no	-0.108	no	-0.03	no
Q14558	Phosphoribosyl pyrophosphate synthase-associated protein 1	PRPSAP1	0.057	no	0.036	no	-0.002	no	-0.036	no	0.083	no
Q8IY26	Presqualene diphosphate phosphatase	PPAPDC2	0.056	no	-0.012	no	0.014	no	0.082	no	-0.006	no
Q9NZL9	Methionine adenosyltransferase 2 subunit beta	MAT2B	0.056	no	0.053	no	-0.042	no	-0.018	no	-0.11	no
Q9Y2X7	ARF GTPase-activating protein GIT1	GIT1	-0.155	no	-0.115	no	-0.165	yes_down	0.044	no	-0.065	no
Q8N129	Protein canopy homolog 4	CNPY4	0.056	no	-0.027	no	-0.102	no	-0.079	no	-0.009	no
Q15645	Pachytene checkpoint protein 2 homolog	TRIP13	0.056	no	-0.017	no	-0.04	no	-0.036	no	0.023	no
Q12931	Heat shock protein 75 kDa, mitochondrial	TRAP1	0.056	no	0.092	no	0.027	no	0.125	no	-0.037	no
Q9NY93	Probable ATP-dependent RNA helicase DDX56	DDX56	-0.078	no	-0.235	no	-0.085	no	-0.231	yes_down	-0.201	yes_down
Q04828	Aldo-keto reductase family 1 member C1	AKR1C1	-0.069	no	-0.139	no	-0.177	no	-0.137	no	-0.273	no
Q96P48	Arf-GAP with Rho-GAP domain, ANK repeat and PH domain-containing protein 1	ARAP1	0.056	no	-0.044	no	-0.081	no	-0.062	no	-0.014	no
Q10471	Polypeptide N-acetylgalactosaminyltransferase 2	GALNT2	0.055	no	0.162	no	-0.12	no	0.015	no	-0.03	no
Q14691	DNA replication complex GINS protein PSF1	GINS1	-0.236	no	-0.149	yes_down	-0.088	no	-0.144	no	-0.2	yes_down
Q8N1V2	WD repeat-containing protein 16	WDR16	0.055	no	0.131	no	0.124	no	-0.033	no	-0.06	no
O15305	Phosphomannomutase 2	PMM2	0.055	no	0.074	no	-0.01	no	-0.002	no	-0.102	no
Q8N1G0	Zinc finger protein 687	ZNF687	0.055	no	-0.055	no	0.119	no	0.042	no	0.133	no
Q9HCS7	Pre-mRNA-splicing factor SYF1	XAB2	0.055	no	-0.047	no	0.044	no	-0.084	no	-0.024	no
Q8IUR7	Armadillo repeat-containing protein 8	ARMC8	0.055	no	-0.026	no	-0.003	no	0.043	no	0.124	no
Q8WZ82	Ovarian cancer-associated gene 2 protein	OVCA2	-0.161	no	-0.074	no	-0.235	yes_down	-0.173	no	0.081	no
Q9NXH9	tRNA (guanine(26)-N(2))-dimethyltransferase	TRMT1	0.054	no	-0.025	no	0.028	no	-0.013	no	-0.199	no
Q15046	Lysine--tRNA ligase	KARS	0.054	no	0.036	no	-0.007	no	-0.046	no	0.099	no
P52907	F-actin-capping protein subunit alpha-1	CAPZA1	0.054	no	0.028	no	-0.035	no	-0.053	no	0.082	no
Q9NZQ3	NCK-interacting protein with SH3 domain	NCKIPSD	-0.047	no	-0.102	no	-0.084	no	-0.148	yes_down	0.064	no
Q9HC36	RNA methyltransferase-like protein 1	RNMTL1	0.102	no	0.034	no	0.011	no	0.012	no	-0.199	yes_down
Q13277	Syntaxin-3	STX3	0.054	no	-0.061	no	0.002	no	0.117	no	-0.009	no
P40925	Malate dehydrogenase, cytoplasmic	MDH1	0.054	no	0.087	no	0.004	no	0.052	no	0.003	no
Q8WVC6	Dephospho-CoA kinase domain-containing protein	DCAKD	0.054	no	0.094	no	0.04	no	0.134	no	-0.11	no
O60749	Sorting nexin-2	SNX2	0.054	no	0.079	no	-0.022	no	0.009	no	-0.169	no
Q12904	Aminoacyl tRNA synthase complex-interacting multifunctional protein 1	AIMP1	0.054	no	0.01	no	0.051	no	0.105	no	0.059	no
Q86TX2	Acyl-coenzyme A thioesterase 1	ACOT1	0.054	no	0.021	no	-0.014	no	0.182	no	-0.014	no
P27361	Mitogen-activated protein kinase 3	MAPK3	0.053	no	-0.004	no	0.031	no	-0.043	no	0.074	no
Q99832	T-complex protein 1 subunit eta	CCT7	0.053	no	0.105	no	0.001	no	0.126	no	0.145	no
P18031	Tyrosine-protein phosphatase non-receptor type 1	PTPN1	0.053	no	0.074	no	-0.009	no	0.015	no	0.004	no
P48741	Putative heat shock 70 kDa protein 7	HSPA7	0.053	no	0.06	no	0.12	no	0.152	no	0.041	no
O43815	Striatin	STRN	0.053	no	0.013	no	-0.08	no	-0.099	no	0.06	no
P47224	Guanine nucleotide exchange factor MSS4	RABIF	0.053	no	-0.02	no	0.068	no	0.043	no	0.026	no
Q9ULH0	Kinase D-interacting substrate of 220 kDa	KIDINS220	0.225	no	0.271	no	-0.056	no	-0.051	no	-0.199	yes_down
A0FGR8	Extended synaptotagmin-2	ESYT2	0.053	no	0.066	no	-0.016	no	0.004	no	0.121	no
Q9HD67	Unconventional myosin-X	MYO10	0.053	no	0.104	no	-0.043	no	0.062	no	0.399	no
P51452	Dual specificity protein phosphatase 3	DUSP3	0.053	no	-0.041	no	-0.042	no	-0.031	no	-0.146	no
Q9Y282	Endoplasmic reticulum-Golgi intermediate compartment protein 3	ERGIC3	0.053	no	0.082	no	-0.028	no	0.113	no	0.004	no
Q96RU2	Ubiquitin carboxyl-terminal hydrolase 28	USP28	0.002	no	-0.014	no	0.06	no	-0.009	no	0.104	no
Q9HAB8	Phosphopantothenate--cysteine ligase	PPCS	0.052	no	0.03	no	0.035	no	0.145	no	0.047	no
O75390	Citrate synthase, mitochondrial	CS	0.052	no	0.126	no	0.014	no	0.163	no	0.011	no
P50151	Guanine nucleotide-binding protein G(I)/G(S)/G(O) subunit gamma-10	GNG10	0.052	no	0.055	no	0.2	no	0.258	no	0.155	no
Q12802	A-kinase anchor protein 13	AKAP13	0.052	no	0.089	no	-0.02	no	0.011	no	0.014	no
O43852	Calumenin	CALU	0.052	no	0.12	no	0.006	no	0.003	no	-0.072	no
P09936	Ubiquitin carboxyl-terminal hydrolase isozyme L1	UCHL1	0.052	no	0.107	no	0.101	no	0.232	no	-0.086	no
P63208	S-phase kinase-associated protein 1	SKP1	0.052	no	0.041	no	-0.021	no	-0.16	no	-0.1	no
P28702	Retinoic acid receptor RXR-beta	RXRB	-0.034	no	-0.051	no	-0.077	no	-0.034	no	-0.198	yes_down
P08238	Heat shock protein HSP 90-beta	HSP90AB1	0.052	no	0.103	no	0.028	no	0.156	no	-0.618	no
Q9C037	Tripartite motif-containing protein 4	TRIM4	0.052	no	-0.002	no	-0.061	no	-0.103	no	0.067	no
Q9NQT4	Exosome complex component RRP46	EXOSC5	0.045	no	0.01	no	-0.094	no	-0.158	yes_down	-0.022	no
O75976	Carboxypeptidase D	CPD	-0.077	no	0.049	no	-0.158	yes_down	0.024	no	-0.251	no
Q6FI81	Anamorsin	CIAPIN1	-0.277	no	-0.217	no	-0.044	no	0.045	no	-0.006	no
O75436	Vacuolar protein sorting-associated protein 26A	VPS26A	0.051	no	0.019	no	-0.007	no	-0.002	no	-0.012	no
Q52LJ0	Protein FAM98B	FAM98B	0.051	no	-0.001	no	-0.016	no	0.011	no	0.012	no
Q13608	Peroxisome assembly factor 2	PEX6	0.051	no	0.01	no	-0.148	no	-0.027	no	0.255	no
Q12830	Nucleosome-remodeling factor subunit BPTF	BPTF	0.051	no	-0.016	no	0.058	no	-0.05	no	0.02	no
P53004	Biliverdin reductase A	BLVRA	0.051	no	0.052	no	-0.046	no	-0.018	no	0.119	no
Q99471	Prefoldin subunit 5	PFDN5	0.051	no	0.094	no	0.032	no	0.076	no	0.082	no
Q96HP4	Oxidoreductase NAD-binding domain-containing protein 1	OXNAD1	0.051	no	-0.135	no	0.08	no	-0.079	no	-0.046	no
Q9Y3D7	Mitochondrial import inner membrane translocase subunit TIM16	PAM16	0.051	no	0.179	no	0.051	no	-0.095	no	-0.052	no
P53384	Cytosolic Fe-S cluster assembly factor NUBP1	NUBP1	-0.174	no	-0.06	no	-0.147	no	-0.146	no	-0.122	no
Q00403	Transcription initiation factor IIB	GTF2B	0.051	no	0.077	no	-0.041	no	-0.067	no	0.021	no
Q96CS3	FAS-associated factor 2	FAF2	0.051	no	0.078	no	0.034	no	0.166	no	0.048	no
P14866	Heterogeneous nuclear ribonucleoprotein L	HNRNPL	0.051	no	0.039	no	0.046	no	0.167	no	0.059	no
H0UI37	Thiosulfate sulfurtransferase/rhodanese-like domain-containing protein 3	TSTD3	0.051	no	0.115	no	0.191	no	0.092	no	-0.012	no
Q5VYK3	Proteasome-associated protein ECM29 homolog	ECM29	0.051	no	0.074	no	-0.087	no	-0.033	no	-0.008	no
Q9Y2X9	Zinc finger protein 281	ZNF281	0.051	no	-0.056	no	0.044	no	-0.031	no	0.044	no
P28907	ADP-ribosyl cyclase/cyclic ADP-ribose hydrolase 1	CD38	0.051	no	0.098	no	-0.043	no	0.045	no	0.725	no
Q6PCE3	Glucose 1,6-bisphosphate synthase	PGM2L1	-0.047	no	-0.13	yes_down	0.013	no	-0.101	no	0.08	no
Q9BXW9	Fanconi anemia group D2 protein	FANCD2	0.051	no	0.104	no	-0.041	no	-0.316	no	-0.168	no
P42330	Aldo-keto reductase family 1 member C3	AKR1C3	0.051	no	0.021	no	-0.022	no	-0.068	no	-0.315	no
O43768	Alpha-endosulfine	ENSA	0.05	no	0.053	no	0.115	no	0.2	no	-0.024	no
Q9UBB6	Neurochondrin	NCDN	0.034	no	-0.019	no	0.006	no	-0.066	no	-0.197	yes_down
Q8N684	Cleavage and polyadenylation specificity factor subunit 7	CPSF7	0.05	no	0.009	no	0.022	no	-0.115	no	0.001	no
P51809	Vesicle-associated membrane protein 7	VAMP7	0.05	no	0.252	no	-0.043	no	0.025	no	0.08	no
O95071	E3 ubiquitin-protein ligase UBR5	UBR5	0.05	no	0.005	no	-0.031	no	-0.029	no	-0.151	no
O95721	Synaptosomal-associated protein 29	SNAP29	-0.045	no	-0.126	yes_down	-0.021	no	-0.084	no	-0.197	yes_down
Q9H7Z7	Prostaglandin E synthase 2	PTGES2	0.05	no	-0.085	no	0.084	no	0.062	no	-0.012	no
Q96BW9	Mitochondrial translocator assembly and maintenance protein 41 homolog	TAMM41	0.05	no	0.09	no	-0.137	no	0.009	no	-0.294	no
Q5JTV8	Torsin-1A-interacting protein 1	TOR1AIP1	0.05	no	0.057	no	-0.07	no	0.016	no	0.082	no
Q6L8Q7	2',5'-phosphodiesterase 12	PDE12	0.05	no	0.018	no	-0.006	no	-0.056	no	-0.051	no
Q9UHV9	Prefoldin subunit 2	PFDN2	0.05	no	-0.044	no	-0.016	no	0.036	no	0.084	no
Q8NBX0	Saccharopine dehydrogenase-like oxidoreductase	SCCPDH	-0.012	no	-0.028	no	-0.08	no	0.049	no	-0.196	yes_down
P22033	Methylmalonyl-CoA mutase, mitochondrial	MUT	0.05	no	0.027	no	-0.015	no	-0.01	no	0.051	no
P06239	Tyrosine-protein kinase Lck	LCK	0.05	no	0.026	no	0.179	no	0.044	no	0.22	no
P40818	Ubiquitin carboxyl-terminal hydrolase 8	USP8	0.05	no	0.026	no	0.015	no	-0.014	no	-0.007	no
P61970	Nuclear transport factor 2	NUTF2	0.05	no	0.042	no	0	no	0.16	no	0.142	no
Q92805	Golgin subfamily A member 1	GOLGA1	0.05	no	-0.033	no	0.049	no	0.005	no	-0.044	no
O43752	Syntaxin-6	STX6	0.049	no	0.004	no	-0.091	no	0.114	no	0.148	no
Q9Y6R0	Numb-like protein	NUMBL	0.049	no	0.34	no	0.062	no	-0.025	no	-0.055	no
Q9H6D7	HAUS augmin-like complex subunit 4	HAUS4	-0.084	no	-0.13	yes_down	-0.098	no	-0.168	no	-0.236	no
Q7Z3J2	UPF0505 protein C16orf62	C16orf62	0.049	no	0.036	no	-0.084	no	0.042	no	-0.105	no
P78330	Phosphoserine phosphatase	PSPH	0.049	no	0.025	no	0.04	no	0.025	no	-0.138	no
P38606	V-type proton ATPase catalytic subunit A	ATP6V1A	0.049	no	0.028	no	0.037	no	0.126	no	-0.086	no
Q8TEB9	Rhomboid-related protein 4	RHBDD1	0.049	no	0.117	no	0.019	no	0.101	no	0.029	no
Q9Y2S7	Polymerase delta-interacting protein 2	POLDIP2	0.137	no	0.072	no	0.016	no	0.114	no	-0.039	no
Q96A65	Exocyst complex component 4	EXOC4	0.049	no	0.021	no	-0.082	no	-0.112	no	-0.052	no
Q9HCM4	Band 4.1-like protein 5	EPB41L5	0.049	no	0.024	no	0.065	no	-0.074	no	-0.204	no
Q9BUP3	Oxidoreductase HTATIP2	HTATIP2	0.049	no	0.008	no	-0.014	no	-0.012	no	0.058	no
Q92870	Amyloid beta A4 precursor protein-binding family B member 2	APBB2	0.049	no	-0.164	no	-0.094	no	-0.103	no	-0.04	no
Q08495	Dematin	DMTN	0.049	no	-0.047	no	-0.045	no	-0.112	no	-0.172	no
Q8NEY8	Periphilin-1	PPHLN1	-0.128	no	-0.159	no	0.065	no	0.037	no	-0.096	no
Q86WJ1	Chromodomain-helicase-DNA-binding protein 1-like	CHD1L	-0.04	no	-0.228	yes_down	-0.085	no	-0.09	no	-0.195	yes_down
P55060	Exportin-2	CSE1L	0.049	no	0.025	no	-0.072	no	-0.056	no	0.012	no
Q86W42	THO complex subunit 6 homolog	THOC6	0.049	no	-0.009	no	-0.012	no	-0.021	no	-0.028	no
Q14155	Rho guanine nucleotide exchange factor 7	ARHGEF7	0.049	no	0.117	no	-0.035	no	0	no	0.156	no
Q9NX63	Coiled-coil-helix-coiled-coil-helix domain-containing protein 3, mitochondrial	CHCHD3	0.049	no	0.089	no	0.09	no	0.302	no	-0.243	no
Q9P2K5	Myelin expression factor 2	MYEF2	0.048	no	0.013	no	-0.015	no	0.072	no	0.004	no
P41223	Protein BUD31 homolog	BUD31	-0.079	no	0.077	no	-0.006	no	0.05	no	-0.194	yes_down
Q8N0Z6	Tetratricopeptide repeat protein 5	TTC5	-0.052	no	0.014	no	-0.148	yes_down	-0.061	no	-0.194	yes_down
Q9NV70	Exocyst complex component 1	EXOC1	0.048	no	0.057	no	-0.029	no	0.083	no	0.132	no
O15372	Eukaryotic translation initiation factor 3 subunit H	EIF3H	0.048	no	-0.014	no	-0.008	no	-0.082	no	-0.037	no
O60244	Mediator of RNA polymerase II transcription subunit 14	MED14	0.048	no	0.016	no	-0.11	no	0.06	no	-0.141	no
O75083	WD repeat-containing protein 1	WDR1	0.048	no	-0.056	no	0.028	no	-0.011	no	0.036	no
Q9C0D3	Protein zyg-11 homolog B	ZYG11B	0.048	no	-0.021	no	0.073	no	0	no	-0.135	no
Q5TDH0	Protein DDI1 homolog 2	DDI2	0.048	no	0.005	no	-0.086	no	-0.016	no	-0.112	no
P49903	Selenide, water dikinase 1	SEPHS1	0.047	no	-0.034	no	-0.056	no	0.03	no	-0.065	no
Q96FV9	THO complex subunit 1	THOC1	0.047	no	0.055	no	0.096	no	-0.017	no	-0.019	no
P49441	Inositol polyphosphate 1-phosphatase	INPP1	0.047	no	-0.08	no	0.052	no	-0.105	no	-0.189	no
Q8TDZ2	Protein-methionine sulfoxide oxidase MICAL1	MICAL1	-0.087	no	-0.291	yes_down	-0.129	no	-0.301	yes_down	0.295	no
Q8N806	Putative E3 ubiquitin-protein ligase UBR7	UBR7	0.047	no	0.057	no	-0.009	no	-0.086	no	-0.015	no
Q13868	Exosome complex component RRP4	EXOSC2	0.047	no	-0.012	no	-0.047	no	-0.049	no	-0.036	no
P35573	Glycogen debranching enzyme	AGL	0.047	no	-0.018	no	-0.016	no	-0.063	no	-0.155	no
P51149	Ras-related protein Rab-7a	RAB7A	0.047	no	0.12	no	-0.051	no	0.085	no	-0.045	no
P53618	Coatomer subunit beta	COPB1	0.047	no	0.042	no	0.034	no	0.065	no	0.072	no
O60701	UDP-glucose 6-dehydrogenase	UGDH	0.047	no	0.009	no	0.023	no	0.023	no	-0.172	no
Q92530	Proteasome inhibitor PI31 subunit	PSMF1	0.047	no	-0.011	no	0.016	no	0.062	no	0.18	no
Q7L576	Cytoplasmic FMR1-interacting protein 1	CYFIP1	0.047	no	0.016	no	-0.017	no	-0.044	no	-0.012	no
Q9BRU9	rRNA-processing protein UTP23 homolog	UTP23	0.047	no	-0.031	no	0.059	no	-0.071	no	0.084	no
Q96AY4	Tetratricopeptide repeat protein 28	TTC28	0.047	no	-0.214	no	-0.069	no	0.207	no	-0.028	no
O75694	Nuclear pore complex protein Nup155	NUP155	0.046	no	0.009	no	-0.025	no	-0.074	no	-0.027	no
Q9BTE6	Alanyl-tRNA editing protein Aarsd1	AARSD1	0.046	no	-0.041	no	0.001	no	-0.006	no	-0.086	no
Q8NI27	THO complex subunit 2	THOC2	0.046	no	-0.013	no	-0.104	no	-0.107	no	0.15	no
P15735	Phosphorylase b kinase gamma catalytic chain, liver/testis isoform	PHKG2	0.046	no	0.132	no	0.088	no	0.069	no	-0.261	no
O60885	Bromodomain-containing protein 4	BRD4	0.046	no	0.024	no	0.019	no	0.138	no	0.212	no
O95714	E3 ubiquitin-protein ligase HERC2	HERC2	0.133	no	-0.005	no	-0.023	no	-0.095	no	-0.193	yes_down
Q5TZA2	Rootletin	CROCC	0.046	no	0.174	no	-0.019	no	-0.167	no	-0.01	no
Q9BSI4	TERF1-interacting nuclear factor 2	TINF2	0.046	no	-0.019	no	-0.025	no	-0.326	no	-0.124	no
P63000	Ras-related C3 botulinum toxin substrate 1	RAC1	0.046	no	0.13	no	0.082	no	0.207	no	0.035	no
Q15477	Helicase SKI2W	SKIV2L	0.012	no	-0.167	no	-0.136	no	-0.221	yes_down	-0.192	yes_down
Q15654	Thyroid receptor-interacting protein 6	TRIP6	0.046	no	-0.001	no	0.057	no	-0.07	no	0.137	no
Q14980	Nuclear mitotic apparatus protein 1	NUMA1	0.046	no	0.047	no	0.007	no	0.078	no	-0.075	no
P51608	Methyl-CpG-binding protein 2	MECP2	-0.032	no	0.127	no	0.077	no	0.224	no	-0.192	yes_down
P61966	AP-1 complex subunit sigma-1A	AP1S1	0.046	no	-0.007	no	-0.032	no	-0.08	no	-0.028	no
Q96DT7	Zinc finger and BTB domain-containing protein 10	ZBTB10	0.046	no	0.082	no	-0.083	no	-0.111	no	-0.296	no
Q00610	Clathrin heavy chain 1	CLTC	0.046	no	0.031	no	-0.005	no	0.005	no	0.058	no
Q9UMZ2	Synergin gamma	SYNRG	0.046	no	0.08	no	0.036	no	0.027	no	0.076	no
Q14919	Dr1-associated corepressor	DRAP1	0.042	no	0.022	no	0.022	no	-0.154	yes_down	-0.138	no
Q9H078	Caseinolytic peptidase B protein homolog	CLPB	0.046	no	0.062	no	-0.008	no	-0.012	no	-0.047	no
O43402	ER membrane protein complex subunit 8	EMC8	0.095	no	0.145	no	-0.088	no	-0.166	no	-0.191	yes_down
O60287	Nucleolar pre-ribosomal-associated protein 1	URB1	-0.01	no	-0.131	no	-0.107	no	-0.25	yes_down	-0.191	yes_down
O94811	Tubulin polymerization-promoting protein	TPPP	-0.014	no	-0.062	no	-0.157	no	-0.14	no	-0.191	yes_down
O60269	G protein-regulated inducer of neurite outgrowth 2	GPRIN2	0.045	no	-0.051	no	0.26	no	0.091	no	0.064	no
Q9H0E3	Histone deacetylase complex subunit SAP130	SAP130	0.045	no	0.157	no	-0.219	no	-0.196	no	-0.085	no
Q9BYX2	TBC1 domain family member 2A	TBC1D2	0.045	no	-0.077	no	0.048	no	-0.081	no	-0.085	no
P68402	Platelet-activating factor acetylhydrolase IB subunit beta	PAFAH1B2	0.045	no	0.035	no	-0.134	no	-0.015	no	0.045	no
Q07666	KH domain-containing, RNA-binding, signal transduction-associated protein 1	KHDRBS1	0.045	no	0.071	no	0.034	no	0.053	no	0.123	no
Q8N3X1	Formin-binding protein 4	FNBP4	0.045	no	-0.033	no	-0.08	no	-0.08	no	-0.045	no
O75153	Clustered mitochondria protein homolog	CLUH	0.098	no	0.051	no	-0.012	no	-0.139	no	-0.19	yes_down
Q9P0J1	[Pyruvate dehydrogenase [acetyl-transferring]]-phosphatase 1, mitochondrial	PDP1	0.045	no	0.245	no	-0.096	no	-0.108	no	0.231	no
Q9UKK9	ADP-sugar pyrophosphatase	NUDT5	0.045	no	0.033	no	-0.002	no	0.015	no	0.079	no
Q15005	Signal peptidase complex subunit 2	SPCS2	0.045	no	-0.029	no	-0.041	no	-0.061	no	0.021	no
Q99733	Nucleosome assembly protein 1-like 4	NAP1L4	0.045	no	-0.042	no	-0.019	no	-0.049	no	-0.032	no
Q92581	Sodium/hydrogen exchanger 6	SLC9A6	0.045	no	0.118	no	0.228	no	0.229	no	0.178	no
Q92879	CUGBP Elav-like family member 1	CELF1	0.045	no	0.007	no	0.033	no	0.006	no	-0.061	no
P58107	Epiplakin	EPPK1	-0.41	no	-0.364	no	-0.207	yes_down	-0.154	yes_down	-0.225	no
Q05519	Serine/arginine-rich splicing factor 11	SRSF11	0.045	no	0.042	no	0.013	no	0.037	no	0.017	no
O75391	Sperm-associated antigen 7	SPAG7	-0.168	no	-0.136	no	-0.108	no	-0.066	no	0.066	no
Q969T7	7-methylguanosine phosphate-specific 5'-nucleotidase	NT5C3B	0.044	no	0.019	no	-0.022	no	-0.047	no	-0.057	no
Q96IZ7	Serine/Arginine-related protein 53	RSRC1	-0.146	no	-0.032	no	-0.102	no	-0.084	no	-0.071	no
Q9UGQ3	Solute carrier family 2, facilitated glucose transporter member 6	SLC2A6	0.044	no	-0.074	no	-0.101	no	-0.17	no	0.362	no
O60427	Fatty acid desaturase 1	FADS1	0.044	no	0.058	no	0.09	no	-0.182	no	-0.195	no
Q9H410	Kinetochore-associated protein DSN1 homolog	DSN1	0.044	no	0.035	no	-0.043	no	-0.056	no	-0.043	no
Q8NCD3	Holliday junction recognition protein	HJURP	0.044	no	0.19	no	-0.056	no	-0.027	no	-0.423	no
Q92896	Golgi apparatus protein 1	GLG1	0.044	no	0.164	no	0.004	no	0.003	no	-0.229	no
Q01518	Adenylyl cyclase-associated protein 1	CAP1	0.044	no	-0.029	no	0.014	no	-0.092	no	0.132	no
Q8TC07	TBC1 domain family member 15	TBC1D15	0.129	no	0.026	no	-0.032	no	0.028	no	-0.189	yes_down
Q09161	Nuclear cap-binding protein subunit 1	NCBP1	0.044	no	0.002	no	-0.012	no	-0.089	no	-0.074	no
P60510	Serine/threonine-protein phosphatase 4 catalytic subunit	PPP4C	-0.165	no	-0.152	no	-0.127	no	-0.034	no	-0.096	no
Q9UII2	ATPase inhibitor, mitochondrial	ATPIF1	0.044	no	0.239	no	0.141	no	0.359	no	-0.086	no
Q86YT6	E3 ubiquitin-protein ligase MIB1	MIB1	0.044	no	0.031	no	-0.055	no	-0.094	no	-0.118	no
Q13503	Mediator of RNA polymerase II transcription subunit 21	MED21	0.044	no	-0.13	no	-0.036	no	-0.048	no	-0.161	no
P55199	RNA polymerase II elongation factor ELL	ELL	0.044	no	-0.105	no	-0.067	no	0.099	no	-0.255	no
P40937	Replication factor C subunit 5	RFC5	-0.045	no	-0.167	yes_down	-0.089	no	-0.259	yes_down	-0.188	yes_down
O95785	Protein Wiz	WIZ	0.044	no	-0.015	no	0.147	no	0.032	no	0.005	no
Q15418	Ribosomal protein S6 kinase alpha-1	RPS6KA1	-0.071	no	-0.009	no	-0.023	no	-0.045	no	-0.112	no
Q9Y4I1	Unconventional myosin-Va	MYO5A	0.043	no	0.016	no	0.042	no	-0.058	no	-0.084	no
P61960	Ubiquitin-fold modifier 1	UFM1	0.043	no	0.017	no	-0.079	no	-0.002	no	-0.076	no
Q16555	Dihydropyrimidinase-related protein 2	DPYSL2	0.043	no	0.016	no	0.035	no	0.057	no	0.001	no
P61019	Ras-related protein Rab-2A	RAB2A	0.043	no	0.112	no	-0.009	no	0.116	no	-0.161	no
Q99714	3-hydroxyacyl-CoA dehydrogenase type-2	HSD17B10	0.043	no	0.062	no	-0.012	no	0.155	no	0.013	no
O60826	Coiled-coil domain-containing protein 22	CCDC22	0.043	no	-0.078	no	-0.045	no	-0.069	no	-0.016	no
O95674	Phosphatidate cytidylyltransferase 2	CDS2	0.043	no	0.15	no	0.145	no	0.044	no	0.273	no
P28066	Proteasome subunit alpha type-5	PSMA5	0.043	no	0.051	no	-0.005	no	0.013	no	0.283	no
A8TX70	Collagen alpha-5(VI) chain	COL6A5	0.043	no	0.018	no	-0.154	no	-0.246	no	-0.076	no
Q9BUF5	Tubulin beta-6 chain	TUBB6	0.043	no	-0.016	no	-0.059	no	-0.063	no	0.041	no
Q86YV9	Hermansky-Pudlak syndrome 6 protein	HPS6	-0.093	no	-0.21	no	-0.061	no	-0.156	no	-0.187	yes_down
Q2M389	WASH complex subunit 7	KIAA1033	0.043	no	-0.013	no	0.04	no	-0.028	no	-0.032	no
Q13601	KRR1 small subunit processome component homolog	KRR1	0.043	no	0.021	no	-0.055	no	-0.016	no	-0.01	no
Q5T4S7	E3 ubiquitin-protein ligase UBR4	UBR4	0.042	no	0.067	no	-0.049	no	0.035	no	-0.068	no
Q9Y3D3	28S ribosomal protein S16, mitochondrial	MRPS16	0.042	no	0.219	no	-0.028	no	0.177	no	-0.182	no
Q9Y2T2	AP-3 complex subunit mu-1	AP3M1	0.042	no	-0.097	no	-0.053	no	0.123	no	-0.064	no
Q96HV5	Transmembrane protein 41A	TMEM41A	0.042	no	0.089	no	-0.251	no	0.022	no	0.236	no
Q99614	Tetratricopeptide repeat protein 1	TTC1	0.042	no	0.035	no	0.123	no	0.092	no	-0.057	no
Q8WYP5	Protein ELYS	AHCTF1	0.042	no	0.044	no	-0.036	no	-0.13	no	-0.091	no
O60936	Nucleolar protein 3	NOL3	0.027	no	-0.011	no	-0.11	no	-0.132	no	-0.186	yes_down
Q9NYU2	UDP-glucose:glycoprotein glucosyltransferase 1	UGGT1	0.042	no	0.013	no	-0.013	no	0.047	no	0.048	no
Q6T4R5	Nance-Horan syndrome protein	NHS	0.042	no	0.048	no	-0.039	no	0.374	no	0.415	no
P53396	ATP-citrate synthase	ACLY	0.042	no	0.025	no	0.057	no	0.011	no	0.026	no
P04183	Thymidine kinase, cytosolic	TK1	0.067	no	0.063	no	-0.133	no	-0.355	yes_down	-0.181	no
Q9NV31	U3 small nucleolar ribonucleoprotein protein IMP3	IMP3	0.011	no	-0.051	no	-0.08	no	-0.152	yes_down	0.039	no
Q13838	Spliceosome RNA helicase DDX39B	DDX39B	0.042	no	-0.002	no	0.039	no	-0.031	no	-0.02	no
Q9H1K1	Iron-sulfur cluster assembly enzyme ISCU, mitochondrial	ISCU	0.137	no	0.246	yes_up	-0.017	no	0.168	no	-0.125	no
Q16630	Cleavage and polyadenylation specificity factor subunit 6	CPSF6	0.042	no	-0.035	no	0.027	no	0.004	no	-0.015	no
Q9BPY3	Protein FAM118B	FAM118B	0.042	no	0.195	no	0.086	no	-0.027	no	-0.028	no
Q9UPU5	Ubiquitin carboxyl-terminal hydrolase 24	USP24	-0.108	no	-0.14	no	-0.207	no	-0.255	no	-0.082	no
Q14498	RNA-binding protein 39	RBM39	0.041	no	0.028	no	-0.028	no	-0.029	no	-0.059	no
O95400	CD2 antigen cytoplasmic tail-binding protein 2	CD2BP2	0.017	no	-0.015	no	-0.051	no	-0.052	no	0.093	no
Q13630	GDP-L-fucose synthase	TSTA3	0.041	no	0.006	no	0.007	no	-0.029	no	0.024	no
P50748	Kinetochore-associated protein 1	KNTC1	0.041	no	0.007	no	0.056	no	-0.18	no	-0.045	no
Q9UKM9	RNA-binding protein Raly	RALY	0.041	no	-0.003	no	0.043	no	0.091	no	-0.025	no
P35580	Myosin-10	MYH10	0.041	no	0.04	no	0.01	no	-0.093	no	-0.044	no
Q9NVR0	Kelch-like protein 11	KLHL11	0.041	no	-0.226	no	-0.125	no	-0.118	no	-0.002	no
O00562	Membrane-associated phosphatidylinositol transfer protein 1	PITPNM1	0.237	no	0.086	no	0.087	no	-0.133	no	-0.184	yes_down
P18283	Glutathione peroxidase 2	GPX2	0.041	no	-0.059	no	-0.004	no	0.159	no	-0.266	no
Q15257	Serine/threonine-protein phosphatase 2A activator	PPP2R4	0.041	no	0.03	no	-0.023	no	0.061	no	0.125	no
P13674	Prolyl 4-hydroxylase subunit alpha-1	P4HA1	0.041	no	0.085	no	-0.003	no	0.089	no	0.554	no
O95425	Supervillin	SVIL	-0.057	no	-0.054	no	-0.044	no	-0.054	no	0.191	no
Q9Y4W2	Ribosomal biogenesis protein LAS1L	LAS1L	-0.097	no	-0.129	no	0.01	no	-0.034	no	-0.184	yes_down
P51572	B-cell receptor-associated protein 31	BCAP31	0.041	no	0.114	no	0.11	no	0.156	no	0.143	no
Q9Y580	RNA-binding protein 7	RBM7	0.041	no	-0.023	no	0.096	no	0.202	no	0.302	no
Q96DE0	U8 snoRNA-decapping enzyme	NUDT16	0.041	no	-0.022	no	0.008	no	0.28	no	-0.115	no
P30153	Serine/threonine-protein phosphatase 2A 65 kDa regulatory subunit A alpha isoform	PPP2R1A	0.041	no	-0.021	no	-0.029	no	-0.01	no	0.004	no
Q12768	WASH complex subunit strumpellin	KIAA0196	0.041	no	-0.003	no	-0.002	no	-0.025	no	-0.008	no
Q96SB8	Structural maintenance of chromosomes protein 6	SMC6	-0.315	yes_down	-0.159	no	-0.097	no	0.018	no	-0.182	yes_down
P55036	26S proteasome non-ATPase regulatory subunit 4	PSMD4	0.041	no	0.087	no	0.098	no	0.047	no	0.042	no
P51798	H(+)/Cl(-) exchange transporter 7	CLCN7	0.041	no	-0.032	no	-0.038	no	0.124	no	-0.179	no
Q5HYK3	2-methoxy-6-polyprenyl-1,4-benzoquinol methylase, mitochondrial	COQ5	0.04	no	0.075	no	-0.053	no	0.054	no	-0.102	no
Q8WZA0	Protein LZIC	LZIC	0.04	no	-0.083	no	-0.009	no	0.057	no	-0.008	no
P82673	28S ribosomal protein S35, mitochondrial	MRPS35	0.225	no	0.213	yes_up	-0.013	no	0.053	no	-0.057	no
Q96GG9	DCN1-like protein 1	DCUN1D1	0.04	no	0.051	no	0.069	no	0.053	no	0.034	no
Q9Y696	Chloride intracellular channel protein 4	CLIC4	0.058	no	0.062	no	0.078	no	0.135	no	-0.182	yes_down
Q9Y3Y2	Chromatin target of PRMT1 protein	CHTOP	0.04	no	-0.004	no	0.028	no	0.039	no	0.042	no
O75489	NADH dehydrogenase [ubiquinone] iron-sulfur protein 3, mitochondrial	NDUFS3	0.04	no	0.122	no	-0.161	no	0.081	no	-0.294	no
P07437	Tubulin beta chain	TUBB	0.04	no	-0.016	no	0.053	no	0.015	no	0.157	no
Q9Y305	Acyl-coenzyme A thioesterase 9, mitochondrial	ACOT9	0.04	no	0.028	no	-0.029	no	0.112	no	-0.044	no
P37802	Transgelin-2	TAGLN2	0.04	no	-0.057	no	0.004	no	-0.077	no	0.013	no
P46109	Crk-like protein	CRKL	0.04	no	-0.048	no	-0.053	no	0.055	no	0.207	no
A1X283	SH3 and PX domain-containing protein 2B	SH3PXD2B	0.04	no	0.025	no	0.068	no	-0.002	no	0.049	no
Q6PKG0	La-related protein 1	LARP1	0.04	no	0.019	no	0.018	no	-0.044	no	-0.093	no
P48637	Glutathione synthetase	GSS	0.04	no	0.052	no	-0.012	no	-0.007	no	-0.001	no
P17301	Integrin alpha-2	ITGA2	0.04	no	0.159	no	-0.078	no	0.074	no	0.426	no
P57088	Transmembrane protein 33	TMEM33	0.11	no	0.177	yes_up	-0.189	yes_down	-0.146	yes_down	0.057	no
Q9UK41	Vacuolar protein sorting-associated protein 28 homolog	VPS28	0.04	no	0.147	no	-0.022	no	-0.04	no	-0.034	no
Q8NGC8	Olfactory receptor 11H7	OR11H7	0.04	no	0.025	no	0.135	no	0.195	no	0.103	no
Q9C0B1	Alpha-ketoglutarate-dependent dioxygenase FTO	FTO	-0.077	no	-0.031	no	-0.065	no	-0.016	no	-0.18	yes_down
Q9NUM4	Transmembrane protein 106B	TMEM106B	0.04	no	0.188	no	0.033	no	0.171	no	-0.093	no
Q04446	1,4-alpha-glucan-branching enzyme	GBE1	0.04	no	0.052	no	-0.017	no	0.097	no	-0.024	no
Q8WWH5	Probable tRNA pseudouridine synthase 1	TRUB1	-0.181	no	-0.116	no	-0.162	no	-0.118	no	-0.179	yes_down
Q8IX04	Ubiquitin-conjugating enzyme E2 variant 3	UEVLD	0.04	no	0.041	no	0.051	no	-0.074	no	-0.141	no
Q92575	UBX domain-containing protein 4	UBXN4	0.058	no	0.083	no	0.073	no	-0.029	no	-0.179	yes_down
Q9NVH1	DnaJ homolog subfamily C member 11	DNAJC11	0.04	no	-0.129	no	0.066	no	0.31	no	0.065	no
P06744	Glucose-6-phosphate isomerase	GPI	0.04	no	-0.018	no	0.009	no	0.001	no	-0.005	no
Q9UPT5	Exocyst complex component 7	EXOC7	0.039	no	-0.039	no	-0.011	no	-0.106	no	-0.198	no
Q9BTV4	Transmembrane protein 43	TMEM43	0.039	no	0.018	no	-0.106	no	-0.015	no	0.166	no
Q96JC1	Vam6/Vps39-like protein	VPS39	0.039	no	-0.235	no	-0.329	no	-0.314	no	-0.225	no
Q8WUY3	Protein prune homolog 2	PRUNE2	0.039	no	-0.053	no	-0.061	no	-0.119	no	-0.405	no
Q8WV24	Pleckstrin homology-like domain family A member 1	PHLDA1	0.039	no	-0.109	no	-0.061	no	-0.221	no	0.237	no
P82909	28S ribosomal protein S36, mitochondrial	MRPS36	0.039	no	0.054	no	0.093	no	0.287	no	0.007	no
Q16204	Coiled-coil domain-containing protein 6	CCDC6	0.039	no	0.043	no	0.12	no	0.178	no	0.283	no
Q96GA3	Protein LTV1 homolog	LTV1	-0.127	no	-0.201	no	-0.09	no	-0.136	no	-0.09	no
Q9NUL3	Double-stranded RNA-binding protein Staufen homolog 2	STAU2	0.039	no	0.009	no	-0.008	no	-0.018	no	-0.095	no
Q7Z417	Nuclear fragile X mental retardation-interacting protein 2	NUFIP2	0.039	no	-0.01	no	0.03	no	-0.011	no	0.001	no
Q7L9L4	MOB kinase activator 1B	MOB1B	0.039	no	0.024	no	0.117	no	0.163	no	0.013	no
Q96R06	Sperm-associated antigen 5	SPAG5	0.454	yes_up	0.367	yes_up	-0.004	no	-0.109	no	-0.15	no
P48643	T-complex protein 1 subunit epsilon	CCT5	0.039	no	0.098	no	0.045	no	0.136	no	0.115	no
Q5JU85	IQ motif and SEC7 domain-containing protein 2	IQSEC2	0.038	no	-0.066	no	-0.088	no	-0.093	no	-0.113	no
Q9BUL9	Ribonuclease P protein subunit p25	RPP25	0.038	no	0.011	no	0.02	no	-0.116	no	-0.027	no
P55011	Solute carrier family 12 member 2	SLC12A2	0.182	no	0.215	yes_up	0.137	yes_up	0.176	no	-0.176	yes_down
Q9GZZ9	Ubiquitin-like modifier-activating enzyme 5	UBA5	0.038	no	-0.006	no	0.019	no	0.117	no	0.089	no
P54578	Ubiquitin carboxyl-terminal hydrolase 14	USP14	0.038	no	0.069	no	-0.066	no	-0.052	no	-0.002	no
Q9UHR6	Zinc finger HIT domain-containing protein 2	ZNHIT2	-0.064	no	-0.111	no	0.007	no	-0.155	no	-0.043	no
Q9HCD6	Protein TANC2	TANC2	0.037	no	0.141	no	-0.055	no	0.012	no	-0.038	no
Q53S33	BolA-like protein 3	BOLA3	0.037	no	0.021	no	0.018	no	0.218	no	0.126	no
Q96I24	Far upstream element-binding protein 3	FUBP3	0.037	no	-0.018	no	-0.001	no	0.08	no	0.022	no
Q96DV4	39S ribosomal protein L38, mitochondrial	MRPL38	0.004	no	0.059	no	-0.102	yes_down	0.076	no	-0.175	yes_down
Q15738	Sterol-4-alpha-carboxylate 3-dehydrogenase, decarboxylating	NSDHL	0.037	no	-0.012	no	-0.098	no	-0.058	no	0.025	no
P00558	Phosphoglycerate kinase 1	PGK1	0.037	no	0.103	no	-0.017	no	0.205	no	0.315	no
Q13200	26S proteasome non-ATPase regulatory subunit 2	PSMD2	0.037	no	0.024	no	0.024	no	0.049	no	0.107	no
Q9BXV9	Uncharacterized protein C14orf142	C14orf142	-0.069	no	-0.05	no	-0.069	no	-0.011	no	-0.174	yes_down
Q16798	NADP-dependent malic enzyme, mitochondrial	ME3	0.037	no	0.065	no	-0.14	no	0.049	no	0.035	no
Q8NDF8	Non-canonical poly(A) RNA polymerase PAPD5	PAPD5	0.037	no	0.008	no	-0.121	no	-0.177	no	-0.12	no
Q8NEN9	PDZ domain-containing protein 8	PDZD8	-0.006	no	0.051	no	-0.019	no	-0.013	no	-0.174	yes_down
P10253	Lysosomal alpha-glucosidase	GAA	0.037	no	0.009	no	-0.015	no	0.064	no	-0.051	no
P85037	Forkhead box protein K1	FOXK1	0.049	no	0.096	no	-0.023	no	0.083	no	-0.172	yes_down
Q8TDD1	ATP-dependent RNA helicase DDX54	DDX54	0.036	no	-0.005	no	-0.002	no	-0.071	no	-0.126	no
Q8TF68	Zinc finger protein 384	ZNF384	-0.2	yes_down	-0.209	yes_down	-0.135	no	-0.088	no	-0.038	no
O94880	PHD finger protein 14	PHF14	0.036	no	0.071	no	-0.055	no	-0.024	no	-0.017	no
O15541	RING finger protein 113A	RNF113A	0.036	no	0.006	no	0.004	no	-0.069	no	0.034	no
P09001	39S ribosomal protein L3, mitochondrial	MRPL3	0.025	no	0	no	-0.16	yes_down	0.01	no	-0.211	no
Q5JPH6	Probable glutamate--tRNA ligase, mitochondrial	EARS2	0.165	no	0.162	no	-0.085	no	-0.074	no	-0.098	no
O94903	Proline synthase co-transcribed bacterial homolog protein	PROSC	0.036	no	0.019	no	0.104	no	0.043	no	0.044	no
P04843	Dolichyl-diphosphooligosaccharide--protein glycosyltransferase subunit 1	RPN1	0.036	no	0.119	no	-0.008	no	0.072	no	0.177	no
Q9NP66	High mobility group protein 20A	HMG20A	0.036	no	-0.037	no	-0.064	no	0.056	no	-0.075	no
P51178	1-phosphatidylinositol 4,5-bisphosphate phosphodiesterase delta-1	PLCD1	0.036	no	0.227	no	0.058	no	0.145	no	-0.102	no
O14530	Thioredoxin domain-containing protein 9	TXNDC9	-0.012	no	-0.058	no	0	no	-0.05	no	-0.076	no
O15164	Transcription intermediary factor 1-alpha	TRIM24	0.036	no	0.11	no	0.09	no	0.284	no	-0.051	no
P40855	Peroxisomal biogenesis factor 19	PEX19	0.035	no	0.153	no	0.028	no	0.103	no	0.019	no
P22314	Ubiquitin-like modifier-activating enzyme 1	UBA1	0.035	no	0.008	no	-0.008	no	-0.001	no	0.056	no
Q9BRF8	Serine/threonine-protein phosphatase CPPED1	CPPED1	-0.155	no	-0.013	no	-0.167	no	-0.144	yes_down	0.012	no
O95793	Double-stranded RNA-binding protein Staufen homolog 1	STAU1	0.022	no	0.069	no	-0.01	no	-0.028	no	-0.037	no
P98155	Very low-density lipoprotein receptor	VLDLR	0.191	yes_up	0.316	yes_up	0.23	yes_up	0.136	no	-0.171	yes_down
P07305	Histone H1.0	H1F0	0.035	no	0.001	no	-0.008	no	0.013	no	0.602	no
Q9H299	SH3 domain-binding glutamic acid-rich-like protein 3	SH3BGRL3	0.035	no	-0.049	no	-0.03	no	-0.16	no	0.119	no
Q8N8E3	Centrosomal protein of 112 kDa	CEP112	0.035	no	0.242	no	0.218	no	0.29	no	0.386	no
Q9Y2A7	Nck-associated protein 1	NCKAP1	0.035	no	0.045	no	-0.016	no	0.022	no	-0.012	no
Q8WVJ2	NudC domain-containing protein 2	NUDCD2	0.035	no	0.074	no	0.064	no	0.086	no	-0.096	no
Q9BY43	Charged multivesicular body protein 4a	CHMP4A	0.035	no	0.038	no	0.023	no	0.034	no	-0.139	no
P48729	Casein kinase I isoform alpha	CSNK1A1	0.035	no	-0.041	no	0.002	no	0.012	no	0.004	no
Q9ULR0	Pre-mRNA-splicing factor ISY1 homolog	ISY1	0.035	no	-0.076	no	-0.115	no	-0.133	no	-0.052	no
Q9Y496	Kinesin-like protein KIF3A	KIF3A	0.035	no	0.083	no	0.067	no	0.046	no	-0.163	no
P16144	Integrin beta-4	ITGB4	-0.108	no	-0.131	no	-0.158	no	-0.225	no	-0.171	yes_down
P46976	Glycogenin-1	GYG1	0.034	no	0.078	no	0.016	no	0.125	no	0.073	no
Q9UBF8	Phosphatidylinositol 4-kinase beta	PI4KB	-0.091	no	-0.191	yes_down	-0.122	no	-0.074	no	-0.029	no
Q86VR2	Protein FAM134C	FAM134C	-0.071	no	-0.026	no	-0.158	yes_down	-0.047	no	0.15	no
Q5BJH7	Protein YIF1B	YIF1B	0.034	no	0.035	no	-0.178	no	-0.076	no	-0.132	no
Q96A49	Synapse-associated protein 1	SYAP1	0.034	no	0.081	no	0.021	no	0.026	no	0.018	no
P07858	Cathepsin B	CTSB	0.034	no	0.156	no	-0.07	no	-0.006	no	-0.208	no
P55072	Transitional endoplasmic reticulum ATPase	VCP	0.034	no	0.047	no	0.039	no	0.126	no	0.069	no
O75533	Splicing factor 3B subunit 1	SF3B1	0.034	no	0.04	no	0.005	no	0.003	no	-0.019	no
P15289	Arylsulfatase A	ARSA	-0.224	yes_down	-0.148	yes_down	-0.161	no	-0.095	no	-0.14	no
Q9BXP5	Serrate RNA effector molecule homolog	SRRT	0.034	no	-0.017	no	-0.018	no	-0.028	no	-0.009	no
Q9NUP9	Protein lin-7 homolog C	LIN7C	0.034	no	-0.062	no	0.063	no	-0.001	no	0.059	no
P53602	Diphosphomevalonate decarboxylase	MVD	0.033	no	-0.006	no	-0.042	no	-0.198	no	-0.071	no
O94992	Protein HEXIM1	HEXIM1	0.033	no	0.066	no	0.038	no	0.118	no	0.08	no
Q9P0I2	ER membrane protein complex subunit 3	EMC3	-0.088	no	0.032	no	-0.007	no	0.125	no	-0.171	yes_down
O15344	E3 ubiquitin-protein ligase Midline-1	MID1	0.033	no	-0.092	no	-0.049	no	-0.028	no	-0.093	no
O00499	Myc box-dependent-interacting protein 1	BIN1	-0.172	no	-0.108	no	-0.026	no	-0.014	no	-0.206	no
Q12929	Epidermal growth factor receptor kinase substrate 8	EPS8	0.033	no	0.054	no	-0.054	no	0.095	no	-0.06	no
Q15459	Splicing factor 3A subunit 1	SF3A1	0.033	no	0.033	no	-0.024	no	-0.025	no	-0.047	no
Q86WR0	Coiled-coil domain-containing protein 25	CCDC25	0.033	no	0.118	no	-0.014	no	0.051	no	0.035	no
Q8IYL3	UPF0688 protein C1orf174	C1orf174	0.033	no	-0.003	no	-0.245	no	-0.17	no	-0.173	no
P49247	Ribose-5-phosphate isomerase	RPIA	0.033	no	-0.04	no	-0.031	no	-0.073	no	0.229	no
P35269	General transcription factor IIF subunit 1	GTF2F1	0.033	no	-0.056	no	0	no	-0.066	no	0.003	no
O00629	Importin subunit alpha-3	KPNA4	0.033	no	-0.068	no	0.018	no	-0.107	no	0.01	no
P32322	Pyrroline-5-carboxylate reductase 1, mitochondrial	PYCR1	0.033	no	0.128	no	0.127	no	0.203	no	-0.082	no
Q96AT1	Uncharacterized protein KIAA1143	KIAA1143	0.032	no	0.017	no	0.019	no	-0.061	no	-0.146	no
P29728	2'-5'-oligoadenylate synthase 2	OAS2	0.032	no	-0.109	no	0.018	no	-0.175	no	0.843	no
P49748	Very long-chain specific acyl-CoA dehydrogenase, mitochondrial	ACADVL	0.032	no	0.064	no	-0.031	no	0.163	no	0.021	no
Q9UKV3	Apoptotic chromatin condensation inducer in the nucleus	ACIN1	0.032	no	0.044	no	0.042	no	0.094	no	0.025	no
O94966	Ubiquitin carboxyl-terminal hydrolase 19	USP19	0.032	no	-0.078	no	-0.141	no	-0.096	no	-0.037	no
Q15637	Splicing factor 1	SF1	0.032	no	-0.012	no	-0.075	no	-0.116	no	-0.022	no
Q9Y2Q3	Glutathione S-transferase kappa 1	GSTK1	0.032	no	0.116	no	0.024	no	0.141	no	0.094	no
Q9NTK5	Obg-like ATPase 1	OLA1	0.032	no	-0.006	no	0.003	no	0.041	no	-0.118	no
Q8ND56	Protein LSM14 homolog A	LSM14A	-0.088	no	-0.041	no	-0.008	no	0.028	no	-0.082	no
Q8WUA2	Peptidyl-prolyl cis-trans isomerase-like 4	PPIL4	0.032	no	0.064	no	-0.052	no	-0.079	no	0.018	no
O60678	Protein arginine N-methyltransferase 3	PRMT3	0.032	no	0.04	no	0.051	no	0.098	no	-0.053	no
Q5T8D3	Acyl-CoA-binding domain-containing protein 5	ACBD5	0.032	no	0.132	no	0.002	no	0.188	no	-0.059	no
Q9H1Z4	WD repeat-containing protein 13	WDR13	0.112	no	-0.2	yes_down	-0.105	no	-0.112	no	-0.171	yes_down
O00468	Agrin	AGRN	0.032	no	0.029	no	-0.093	no	0.043	no	0.02	no
Q9Y266	Nuclear migration protein nudC	NUDC	0.032	no	0.064	no	-0.008	no	-0.029	no	0.033	no
Q9NVX2	Notchless protein homolog 1	NLE1	-0.222	yes_down	-0.062	no	-0.057	no	-0.141	yes_down	-0.048	no
P23368	NAD-dependent malic enzyme, mitochondrial	ME2	0.032	no	0.043	no	-0.012	no	0.199	no	0.119	no
Q02880	DNA topoisomerase 2-beta	TOP2B	0.032	no	0.027	no	0.024	no	-0.004	no	-0.176	no
Q92974	Rho guanine nucleotide exchange factor 2	ARHGEF2	0.032	no	-0.097	no	-0.148	no	-0.168	no	0.019	no
P62913	60S ribosomal protein L11	RPL11	0.031	no	-0.097	no	0.023	no	-0.095	no	-0.077	no
Q16352	Alpha-internexin	INA	0.031	no	0.013	no	-0.023	no	0.022	no	0.546	no
Q8IWS0	PHD finger protein 6	PHF6	0.031	no	0.02	no	0.132	no	0.144	no	0.082	no
Q13435	Splicing factor 3B subunit 2	SF3B2	0.031	no	0.034	no	0.05	no	0.061	no	0.025	no
Q03001	Dystonin	DST	-0.16	no	-0.113	no	-0.085	no	-0.02	no	-0.076	no
Q9BRJ2	39S ribosomal protein L45, mitochondrial	MRPL45	0.031	no	0.081	no	0.036	no	0.251	no	-0.075	no
Q05086	Ubiquitin-protein ligase E3A	UBE3A	0.031	no	-0.006	no	-0.067	no	-0.144	no	-0.147	no
Q9Y3I0	tRNA-splicing ligase RtcB homolog	RTCB	0.031	no	0.016	no	-0.018	no	0.012	no	-0.02	no
Q9NPG3	Ubinuclein-1	UBN1	0.031	no	-0.062	no	0.132	no	0.17	no	0.06	no
[truncated: 3,198 more rows]

## Sheet: Table S2
Table S2: Differentially expressed proteins underlying the HSP90 inhibition in H358 cell line
Accession	Description	Gene	17AAG_Log2Rat	17AAG_Sign	IPI504_Log2Rat	IPI504_Sign	STA9090_Log2Rat	STA9090_Sign	AUY922_Log2Rat	AUY922_Sign	siRNA_Log2Rat	siRNA_Sign
A0AV96	RNA-binding protein 47	RBM47	0.103728	no	0.0739757	no	0.105333	no	0.0817899	no	-0.0252964	no
A0AVT1	Ubiquitin-like modifier-activating enzyme 6	UBA6	-0.0516924	no	-0.147347	no	-0.0704025	no	-0.0881743	no	-0.127195	no
A0FGR8	Extended synaptotagmin-2	ESYT2	-0.120442	no	0.0292168	no	0.0246764	no	-0.0520877	no	0.0165649	no
A0MZ66	Shootin-1	KIAA1598	0.0628722	no	-0.0343902	no	-0.0258088	no	-0.0294435	no	-0.0587633	no
A0PK00	Transmembrane protein 120B	TMEM120B	0.0537978	no	0.096929	no	0.133873	no	0.0225123	no	0.553634	no
A1IGU5	Rho guanine nucleotide exchange factor 37	ARHGEF37	0.853825	no	0.339239	no	0.54468	no	0.925363	no	0.300439	no
A1L0T0	Acetolactate synthase-like protein	ILVBL	-0.185111	no	-0.00796602	no	-0.0695971	no	-0.0397418	no	0.0658817	no
A1L390	Pleckstrin homology domain-containing family G member 3	PLEKHG3	-0.0402286	no	-0.0412756	no	-0.151914	no	-0.089559	no	0.204647	no
A1X283	SH3 and PX domain-containing protein 2B	SH3PXD2B	0.0860446	no	0.115939	no	0.00344888	no	0.0780605	no	0.130262	no
A2A3N6	Putative PIP5K1A and PSMD4-like protein	PIPSL	0.269921	no	0.165485	no	0.165442	no	0.207914	no	0.0586894	no
A2IDD5	Coiled-coil domain-containing protein 78	CCDC78	-0.161597	no	-0.0195615	no	0.0499479	no	-0.160209	no	0.361796	no
A2RRD8	Zinc finger protein 320	ZNF320	-0.0452775	no	0.0180192	no	0.0758699	no	-0.0787521	no	-0.0134051	no
A2RRP1	Neuroblastoma-amplified sequence	NBAS	-0.0493435	no	-0.0947407	no	0.0469611	no	0.0650975	no	-0.0592515	no
A2RUC4	tRNA wybutosine-synthesizing protein 5	TYW5	-0.205239	no	-0.128732	no	-0.172629	no	0.0587526	no	0.0760756	no
A3KMH1	von Willebrand factor A domain-containing protein 8	VWA8	-0.45572	no	-0.352366	no	-0.176726	no	-0.149604	no	0.0627736	no
A3KN83	Protein strawberry notch homolog 1	SBNO1	-0.0694972	no	-0.0701696	no	-0.0938191	no	-0.106352	no	-0.311514	no
A5D8V6	Vacuolar protein sorting-associated protein 37C	VPS37C	0.0105044	no	-0.0629501	no	-0.110958	no	-0.108898	no	-0.444599	no
A5LHX3	Proteasome subunit beta type-11	PSMB11	-0.0296223	no	0.130952	no	-0.0734103	no	-0.0767357	no	0.33747	no
A5PKW4	PH and SEC7 domain-containing protein 1	PSD	0.095254	no	0.0393501	no	0.0255183	no	0.135818	no	0.0122407	no
P10909	Clusterin	CLU	0.616704	yes_up	0.194126	no	0.634614	yes_up	0.604208	yes_up	0.119978	no
A5YKK6	CCR4-NOT transcription complex subunit 1	CNOT1	-0.0697534	no	-0.0690684	no	-0.0497998	no	-0.0684637	no	-0.162983	no
A6H8Y1	Transcription factor TFIIIB component B'' homolog	BDP1	-0.0893931	no	0.032267	no	0.115633	no	0.428312	no	0.209426	no
A6NCW0	Ubiquitin carboxyl-terminal hydrolase 17-like protein 3	USP17L3	-0.320494	no	-0.248821	no	-0.280861	no	-0.243544	no	-0.306871	no
P08582	Melanotransferrin	MFI2	-0.246161	no	-0.220135	no	0.191599	no	0.625331	yes_up	2.34526	yes_up
A6NDG6	Phosphoglycolate phosphatase	PGP	0.0265284	no	0.0030966	no	0.0552976	no	0.0327521	no	-0.200999	no
A6NDU8	UPF0600 protein C5orf51	C5orf51	-0.0338861	no	-0.0252482	no	0.00952962	no	-0.057113	no	0.022487	no
A6NFN9	Protein ANKUB1	ANKUB1	-0.0552176	no	-0.0751004	no	-0.0685677	no	-0.0622751	no	0.559473	no
P08107	Heat shock 70 kDa protein 1A/1B	HSPA1A	1.04192	no	0.270109	no	0.821954	no	0.898871	no	0.0588957	no
A6NHL2	Tubulin alpha chain-like 3	TUBAL3	-0.0881239	no	0.223957	no	-0.138612	no	-0.0419045	no	0.267684	no
A6NHR9	Structural maintenance of chromosomes flexible hinge domain-containing protein 1	SMCHD1	-0.0213821	no	-0.0222772	no	-0.0219643	no	-0.0225357	no	-0.120758	no
A8K8P3	Protein SFI1 homolog	SFI1	0.804988	no	0.158278	no	0.557722	yes_up	0.733201	yes_up	0.342384	no
A6NJL1	Zinc finger and SCAN domain-containing protein 5B	ZSCAN5B	-0.0384887	no	0.0292873	no	0.155493	no	0.344597	no	0.16258	no
Q8WXG1	Radical S-adenosyl methionine domain-containing protein 2	RSAD2	-0.218693	no	-0.179473	no	-0.151766	no	-0.284141	no	1.97139	yes_up
A6NKD2	Testis-specific Y-encoded protein 2	TSPY2	-0.0841098	no	-0.186571	no	-0.110716	no	-0.225935	no	-0.395057	no
A6NKD9	Coiled-coil domain-containing protein 85C	CCDC85C	0.042308	no	-0.113814	no	-0.10248	no	-0.0987619	no	0.0703872	no
A6NKF1	SAC3 domain-containing protein 1	SAC3D1	-0.208137	no	-0.00402066	no	-0.12832	no	-0.128643	no	0.195517	no
A6NKF9	Putative Golgi pH regulator C	GPR89C	-0.157806	no	-0.0157386	no	0.0626654	no	-0.00537051	no	-0.0120337	no
P20591	Interferon-induced GTP-binding protein Mx1	MX1	-0.256781	no	-0.216073	no	-0.2006	no	-0.115296	no	1.94294	yes_up
Q8NCJ5	SPRY domain-containing protein 3	SPRYD3	0.216947	yes_up	1.42315	yes_up	0.379827	no	0.177276	no	1.93899	yes_up
Q13002	Glutamate receptor ionotropic, kainate 2	GRIK2	1.0977	yes_up	0.02339	no	1.03463	yes_up	1.0462	yes_up	-0.665941	no
Q8WTX7	GATS-like protein 3	GATSL3	0.863682	yes_up	0.487981	yes_up	0.646361	yes_up	0.833349	yes_up	0.0194916	no
A8MT69	Centromere protein X	STRA13	-0.0109999	no	0.0491426	no	-0.0370527	no	-0.0418683	no	-0.175197	no
A8MWD9	Putative small nuclear ribonucleoprotein G-like protein 15	SNRPGP15	-0.0491968	no	0.012995	no	-0.102681	no	-0.0871833	no	0.09057	no
P05062	Fructose-bisphosphate aldolase B	ALDOB	-0.476977	no	-0.296239	no	0.128052	no	-0.0276823	no	1.87879	yes_up
C4AMC7	Putative WAS protein family homolog 3	WASH3P	-0.00798943	no	-0.0168371	no	-0.0510521	no	0.0498747	no	0.0988854	no
C9JI98	Transmembrane protein 238	TMEM238	-0.151029	no	-0.11008	no	0.00307884	no	-0.071071	no	0.0139654	no
Q9NRS4	Transmembrane protease serine 4	TMPRSS4	-0.20033	no	0.925933	yes_up	0.113491	no	0.0955063	no	1.82817	yes_up
Q13609	Deoxyribonuclease gamma	DNASE1L3	-0.202516	yes_down	0.694445	yes_up	-0.140169	no	-0.204834	yes_down	1.7989	yes_up
Q9BYX7	Putative beta-actin-like protein 3	POTEKP	0.903318	yes_up	1.01834	yes_up	0.0801804	no	-0.0243351	no	0.210006	no
O15247	Chloride intracellular channel protein 2	CLIC2	0.0708816	no	-0.156369	no	-0.0239645	no	0.103469	no	0.0285099	no
O00116	Alkyldihydroxyacetonephosphate synthase, peroxisomal	AGPS	-0.249455	no	-0.175608	no	-0.0513421	no	-0.0516818	no	-0.0707821	no
O00139	Kinesin-like protein KIF2A	KIF2A	-0.0403208	no	-0.135577	no	-0.100965	no	-0.0269298	no	-0.13625	no
O00148	ATP-dependent RNA helicase DDX39A	DDX39A	-0.0716034	no	-0.091463	no	-0.0483115	no	-0.0380314	no	-0.16811	no
O00151	PDZ and LIM domain protein 1	PDLIM1	0.0749913	no	0.00282819	no	0.0127022	no	0.0287834	no	0.0243951	no
O00154	Cytosolic acyl coenzyme A thioester hydrolase	ACOT7	0.0171877	no	-0.0571266	no	0.0114412	no	0.0101513	no	-0.0466687	no
O00159	Unconventional myosin-Ic	MYO1C	0.047722	no	-0.0363928	no	0.0550334	no	0.0518722	no	-0.0493528	no
O00160	Unconventional myosin-If	MYO1F	-0.233189	no	-0.248132	no	-0.227169	no	-0.0418766	no	0.00813539	no
Q12882	Dihydropyrimidine dehydrogenase [NADP(+)]	DPYD	-0.253024	yes_down	0.556245	no	-0.183942	no	-0.273789	no	1.56388	yes_up
Q09013	Myotonin-protein kinase	DMPK	0.0937507	no	0.366483	no	1.20311	yes_up	1.00894	yes_up	0.012011	no
O00170	AH receptor-interacting protein	AIP	-0.0220523	no	-0.0110876	no	-0.00109027	no	-0.006482	no	-0.0266411	no
O00178	GTP-binding protein 1	GTPBP1	-0.0513115	no	-0.0444174	no	-0.0333202	no	-0.0520984	no	0.175055	no
O00186	Syntaxin-binding protein 3	STXBP3	-0.0393754	no	-0.101749	no	0.0171106	no	-0.0154423	no	-0.0179707	no
P78332	RNA-binding protein 6	RBM6	0.980165	yes_up	0.838069	yes_up	-0.188158	no	-0.356804	no	-0.242296	no
O00192	Armadillo repeat protein deleted in velo-cardio-facial syndrome	ARVCF	-0.367703	no	-0.384126	no	-0.19456	no	-0.200932	no	-0.304085	no
O00193	Small acidic protein	SMAP	0.00267844	no	0.116689	no	0.0451305	no	0.000102974	no	-0.0337309	no
O00194	Ras-related protein Rab-27B	RAB27B	-0.0351798	no	-0.0892637	no	0.0323611	no	-0.0181791	no	-0.0928819	no
O00203	AP-3 complex subunit beta-1	AP3B1	0.0094879	no	-0.00683516	no	0.00126775	no	-0.0107522	no	0.133531	no
P09913	Interferon-induced protein with tetratricopeptide repeats 2	IFIT2	-0.267006	no	-0.20529	no	-0.148035	no	-0.142068	no	1.48737	yes_up
Q15646	2'-5'-oligoadenylate synthase-like protein	OASL	-0.284935	no	-0.119281	no	-0.222323	no	-0.232423	no	1.45249	yes_up
O00221	NF-kappa-B inhibitor epsilon	NFKBIE	-0.31219	no	-0.406324	no	-0.207501	no	-0.337536	no	-0.0413625	no
O00231	26S proteasome non-ATPase regulatory subunit 11	PSMD11	0.0584482	no	-0.0207225	no	-0.0216513	no	-0.0509846	no	-0.119765	no
O00232	26S proteasome non-ATPase regulatory subunit 12	PSMD12	-0.0156802	no	-0.117031	no	-0.0544	no	-0.0752885	no	-0.0796498	no
O00233	26S proteasome non-ATPase regulatory subunit 9	PSMD9	0.169553	no	0.163113	no	0.0550585	no	0.118111	no	0.186002	no
O00244	Copper transport protein ATOX1	ATOX1	0.0483499	no	0.0310282	no	0.0135044	no	0.00251081	no	0.129644	no
O00255	Menin	MEN1	-0.0251316	no	-0.0765831	no	-0.0345966	no	-0.0829706	no	-0.048792	no
O43741	5'-AMP-activated protein kinase subunit beta-2	PRKAB2	0.014938	no	0.25419	no	0.269325	yes_up	0.48656	yes_up	1.44979	yes_up
O00264	Membrane-associated progesterone receptor component 1	PGRMC1	0.0112605	no	0.238689	no	0.281726	no	0.229129	no	0.212616	no
O00267	Transcription elongation factor SPT5	SUPT5H	-0.0649472	no	-0.0656865	no	-0.0548863	no	-0.036159	no	-0.0105705	no
O00273	DNA fragmentation factor subunit alpha	DFFA	-0.0248716	no	-0.0430265	no	-0.0403357	no	-0.0624713	no	0.0329917	no
O00291	Huntingtin-interacting protein 1	HIP1	-0.763765	no	-0.387113	no	-0.550961	no	-0.565827	no	-0.292961	no
O00299	Chloride intracellular channel protein 1	CLIC1	-0.0845123	no	-0.105567	no	-0.0668973	no	-0.0557733	no	0.120343	no
O00303	Eukaryotic translation initiation factor 3 subunit F	EIF3F	-0.0454502	no	-0.121355	no	-0.0689168	no	-0.0858226	no	-0.142694	no
O00308	NEDD4-like E3 ubiquitin-protein ligase WWP2	WWP2	0.180621	no	0.0797476	no	0.205816	no	0.258119	no	-0.0313545	no
O00330	Pyruvate dehydrogenase protein X component, mitochondrial	PDHX	-0.068188	no	-0.05996	no	0.113962	no	0.137136	no	0.272847	no
P20592	Interferon-induced GTP-binding protein Mx2	MX2	-0.347447	no	-0.520588	no	-0.220654	no	-0.114295	no	1.44712	yes_up
O00399	Dynactin subunit 6	DCTN6	-0.0961176	no	-0.0695492	no	-0.125253	no	-0.184961	no	0.24252	no
Q9UGY1	Nucleolar protein 12	NOL12	0.0299213	no	0.102318	no	0.840944	yes_up	0.442199	no	-0.0715616	no
O00410	Importin-5	IPO5	-0.170503	no	-0.153181	no	-0.161516	no	-0.201872	no	-0.235359	no
O00422	Histone deacetylase complex subunit SAP18	SAP18	-0.0353259	no	-0.153878	no	-0.0751147	no	-0.0330283	no	-0.267981	no
O00429	Dynamin-1-like protein	DNM1L	0.0125981	no	-0.0616878	no	-0.0439456	no	-0.0358576	no	-0.075299	no
Q8IWB6	Inactive serine/threonine-protein kinase TEX14	TEX14	-0.12492	no	0.162251	no	0.128028	no	-0.038092	no	0.387731	no
O00443	Phosphatidylinositol 4-phosphate 3-kinase C2 domain-containing subunit alpha	PIK3C2A	-0.0513341	no	0.0767291	no	0.0264294	no	-0.0148471	no	-0.0226819	no
Q8NG68	Tubulin--tyrosine ligase	TTL	-0.230837	no	0.045659	no	0.262084	no	0.489496	no	1.43614	yes_up
O00468	Agrin	AGRN	-0.267903	no	-0.079001	no	-0.129874	no	-0.175688	no	-0.17451	no
P05161	Ubiquitin-like protein ISG15	ISG15	-0.045555	no	-0.0389821	no	-0.0455271	no	-0.0698124	no	1.43415	yes_up
O00471	Exocyst complex component 5	EXOC5	0.000909238	no	-0.00464765	no	0.0911865	no	-0.0036353	no	0.0422821	no
O00479	High mobility group nucleosome-binding domain-containing protein 4	HMGN4	0.140556	no	-0.0118057	no	0.086609	no	0.0648984	no	-0.0258315	no
O14879	Interferon-induced protein with tetratricopeptide repeats 3	IFIT3	-0.257706	no	-0.188217	no	-0.20026	no	-0.175023	no	1.39554	yes_up
O00487	26S proteasome non-ATPase regulatory subunit 14	PSMD14	0.0559983	no	-0.000717426	no	0.0180344	no	0.027743	no	-0.0298297	no
P0C7V8	DDB1- and CUL4-associated factor 8-like protein 2	DCAF8L2	-1.40953	yes_down	-0.933883	yes_down	-0.533117	no	-0.338045	no	1.39448	yes_up
O00499	Myc box-dependent-interacting protein 1	BIN1	0.0361616	no	-0.00136182	no	0.0125924	no	0.0201258	no	0.0614488	no
O00505	Importin subunit alpha-4	KPNA3	-0.00694394	no	-0.0309138	no	0.0079562	no	0.0151291	no	-0.00173041	no
Q8N819	Probable protein phosphatase 1N	PPM1N	0.364202	no	0.0239967	no	0.33055	no	0.324447	no	-0.0174324	no
O00515	Ladinin-1	LAD1	-0.0118156	no	0.0460994	no	-0.0756989	no	-0.0333143	no	0.169752	no
O00541	Pescadillo homolog	PES1	-0.0712495	no	-0.148421	no	-0.128844	no	-0.0949705	no	-0.407839	no
Q02447	Transcription factor Sp3	SP3	-0.0645923	no	0.30861	no	-0.200756	no	-0.00217232	no	1.35483	yes_up
O00559	Receptor-binding cancer antigen expressed on SiSo cells	EBAG9	-0.0504991	no	0.0820574	no	0.070915	no	0.102195	no	-0.048462	no
O00560	Syntenin-1	SDCBP	0.0403878	no	-0.164858	no	-0.069043	no	-0.0671532	no	-0.313072	no
O00566	U3 small nucleolar ribonucleoprotein protein MPP10	MPHOSPH10	-0.00386464	no	-0.0180164	no	-0.0274351	no	-0.0100285	no	-0.0186685	no
O00567	Nucleolar protein 56	NOP56	-0.0277032	no	-0.0793058	no	-0.0814926	no	-0.060699	no	-0.162669	no
O00571	ATP-dependent RNA helicase DDX3X	DDX3X	0.0527975	no	-0.0919478	no	-0.0234303	no	0.00436385	no	-0.269236	no
O00584	Ribonuclease T2	RNASET2	0.256191	no	0.298819	no	0.20063	no	0.19669	no	0.254618	no
Q92539	Phosphatidate phosphatase LPIN2	LPIN2	0.035247	no	-0.128255	no	0.372482	no	0.372302	no	0.00954328	no
O00629	Importin subunit alpha-3	KPNA4	0.0525211	no	-0.0960876	no	-0.0125381	no	0.00835953	no	-0.0991805	no
O00712	Nuclear factor 1 B-type	NFIB	0.0499722	no	0.0344988	no	0.0215654	no	-0.018551	no	-0.0880062	no
O00743	Serine/threonine-protein phosphatase 6 catalytic subunit	PPP6C	0.0414956	no	0.015626	no	0.00362019	no	0.0230154	no	0.13516	no
P42338	Phosphatidylinositol 4,5-bisphosphate 3-kinase catalytic subunit beta isoform	PIK3CB	-0.536303	no	0.214853	no	-0.197637	no	-0.19373	no	1.321	yes_up
Q9UII4	E3 ISG15--protein ligase HERC5	HERC5	-0.0893889	no	0.197287	no	-0.0976273	no	-0.10401	no	1.25226	yes_up
Q9H6S1	5-azacytidine-induced protein 2	AZI2	-0.10441	no	0.0628788	no	-0.00328056	no	-0.0514767	no	1.23524	yes_up
Q13554	Calcium/calmodulin-dependent protein kinase type II subunit beta	CAMK2B	-0.373419	no	0.0296537	no	-0.386496	no	-0.367853	no	1.18821	yes_up
O14493	Claudin-4	CLDN4	-0.279024	no	-0.189975	no	0.0321232	no	-0.103829	no	0.251686	no
O14495	Lipid phosphate phosphohydrolase 3	PPAP2B	-0.530321	no	-0.327071	no	0.281591	no	0.0341674	no	0.114168	no
O14497	AT-rich interactive domain-containing protein 1A	ARID1A	-0.010288	no	-0.027005	no	-0.0516288	no	-0.00569415	no	0.0309929	no
O14524	Transmembrane protein 194A	TMEM194A	-0.0068898	no	0.23181	no	0.263336	no	0.202794	no	0.681515	no
O14530	Thioredoxin domain-containing protein 9	TXNDC9	-0.000108777	no	-0.0950729	no	-0.021113	no	0.0190883	no	-0.216341	no
O14531	Dihydropyrimidinase-related protein 4	DPYSL4	-0.122514	no	-0.0940891	no	0.0130683	no	0.134956	no	0.0753722	no
O14545	TRAF-type zinc finger domain-containing protein 1	TRAFD1	0.00587883	no	0.15036	no	-0.0646392	no	-0.0433332	no	0.281853	no
O14556	Glyceraldehyde-3-phosphate dehydrogenase, testis-specific	GAPDHS	-0.0788073	no	0.0320991	no	-0.161513	no	-0.0243238	no	0.361483	no
O14558	Heat shock protein beta-6	HSPB6	0.19112	no	0.0318694	no	-0.0406248	no	0.0951096	no	-0.220756	no
O14561	Acyl carrier protein, mitochondrial	NDUFAB1	0.02206	no	-0.0470395	no	0.168227	no	0.148244	no	0.00384801	no
P54753	Ephrin type-B receptor 3	EPHB3	-1.36552	yes_down	-0.0253453	no	-0.439832	no	-0.405135	no	1.18362	yes_up
Q9UDY4	DnaJ homolog subfamily B member 4	DNAJB4	0.334751	no	0.0870311	no	0.260123	no	0.249115	no	0.149519	no
O14579	Coatomer subunit epsilon	COPE	0.105288	no	0.0337851	no	0.0652296	no	0.103899	no	0.0468284	no
O14602	Eukaryotic translation initiation factor 1A, Y-chromosomal	EIF1AY	-0.0810524	no	-0.0577946	no	-0.132045	no	-0.133608	no	-0.0854732	no
O14617	AP-3 complex subunit delta-1	AP3D1	-0.0623402	no	0.018679	no	-0.0541978	no	-0.134512	no	0.0761908	no
O14618	Copper chaperone for superoxide dismutase	CCS	0.0563086	no	-0.119722	no	0.00283382	no	0.0379514	no	-0.218509	no
Q5JU85	IQ motif and SEC7 domain-containing protein 2	IQSEC2	-0.354435	no	0.319252	no	-0.0561149	no	-0.173814	no	1.11756	yes_up
Q8NGC2	Olfactory receptor 4E2	OR4E2	0.466995	no	0.348669	no	0.384264	no	0.528992	no	0.367522	no
O14647	Chromodomain-helicase-DNA-binding protein 2	CHD2	0.0816013	no	0.0232816	no	0.0140645	no	0.0422287	no	0.302386	no
O14656	Torsin-1A	TOR1A	-0.113635	no	0.00923229	no	-0.025499	no	-0.11462	no	0.0512788	no
Q9Y2I8	WD repeat-containing protein 37	WDR37	0.448778	no	0.455734	no	0.14981	no	0.349728	no	1.11278	yes_up
P04792	Heat shock protein beta-1	HSPB1	0.709945	no	0.156108	no	0.600631	yes_up	0.605346	no	-0.00187256	no
Q9P0R6	GSK3-beta interaction protein	GSKIP	-0.0829168	no	0.00379355	no	-0.0916372	no	-0.0968001	no	1.08485	yes_up
O14684	Prostaglandin E synthase	PTGES	-0.0494682	no	0.0377648	no	0.0967587	no	0.00600911	no	0.256291	no
O14686	Histone-lysine N-methyltransferase 2D	KMT2D	-1.02149	no	-0.424164	no	0.00430267	no	-0.0522089	no	-0.258445	no
Q96KW2	POM121-like protein 2	POM121L2	-0.144656	no	-0.0775889	no	-0.316974	no	0.0587138	no	1.08427	yes_up
O14732	Inositol monophosphatase 2	IMPA2	0.133499	no	0.156142	no	0.0376162	no	0.0169057	no	-0.0442873	no
O14734	Acyl-coenzyme A thioesterase 8	ACOT8	0.0302224	no	0.126209	no	-0.0179366	no	0.0909153	no	0.390055	no
O14737	Programmed cell death protein 5	PDCD5	0.0348109	no	-0.0543456	no	0.00382222	no	0.0184478	no	-0.122711	no
O14744	Protein arginine N-methyltransferase 5	PRMT5	-0.00430574	no	0.00800575	no	-0.0464484	no	-0.0466685	no	-0.0965633	no
O14745	Na(+)/H(+) exchange regulatory cofactor NHE-RF1	SLC9A3R1	0.241628	no	0.113626	no	0.113158	no	0.154975	no	0.0579926	no
Q8TBF8	Protein FAM81A	FAM81A	0.883234	yes_up	0.766105	yes_up	0.319582	yes_up	0.791801	yes_up	1.05406	yes_up
O14763	Tumor necrosis factor receptor superfamily member 10B	TNFRSF10B	-0.366798	no	0.0128367	no	-0.403466	no	-0.277174	no	0.473654	no
O14773	Tripeptidyl-peptidase 1	TPP1	-0.0875459	no	-0.115887	no	-0.0995076	no	-0.0985643	no	0.0541669	no
O14776	Transcription elongation regulator 1	TCERG1	0.026274	no	0.0109298	no	-0.0314754	no	-0.0101606	no	0.011469	no
O14777	Kinetochore protein NDC80 homolog	NDC80	-0.0817184	no	0.0309836	no	-0.0647253	no	-0.0194926	no	-0.088218	no
O14782	Kinesin-like protein KIF3C	KIF3C	0.163161	no	0.0279477	no	0.200234	no	0.32712	no	-0.142249	no
O14795	Protein unc-13 homolog B	UNC13B	-0.0898696	no	-0.0644428	no	0.0597415	no	-0.0184204	no	-0.0513567	no
O14802	DNA-directed RNA polymerase III subunit RPC1	POLR3A	-0.00930237	no	-0.0548234	no	0.0136092	no	0.008687	no	-0.0427724	no
O14818	Proteasome subunit alpha type-7	PSMA7	0.0822328	no	0.0837646	no	0.00698142	no	0.0065408	no	0.169324	no
O14828	Secretory carrier-associated membrane protein 3	SCAMP3	-0.0322436	no	0.0127946	no	0.0314735	no	0.0232047	no	0.0431963	no
O14841	5-oxoprolinase	OPLAH	0.0400591	no	-0.0710159	no	0.0402261	no	-0.0554553	no	-0.0413271	no
K7EJ46	Small integral membrane protein 22	SMIM22	-0.85115	yes_down	-0.612477	yes_down	-0.394269	no	-0.234664	no	1.03041	yes_up
O14893	Gem-associated protein 2	GEMIN2	-0.0599476	no	-0.0528572	no	0.019018	no	0.0523405	no	0.128866	no
Q14534	Squalene monooxygenase	SQLE	-0.0191352	no	-0.0610731	no	-0.0104463	no	0.0148079	no	0.00715669	no
O14908	PDZ domain-containing protein GIPC1	GIPC1	0.0113806	no	-0.0464695	no	-0.0475929	no	-0.0255825	no	0.0909043	no
O14920	Inhibitor of nuclear factor kappa-B kinase subunit beta	IKBKB	0.0709016	no	-0.0110597	no	-0.0680574	no	-0.0356887	no	0.0609022	no
O14929	Histone acetyltransferase type B catalytic subunit	HAT1	-0.0595499	no	-0.00427101	no	-0.0637461	no	-0.0326603	no	-0.365383	no
Q9NQ86	E3 ubiquitin-protein ligase TRIM36	TRIM36	0.231348	no	0.192445	no	0.075863	no	0.234958	no	0.365917	no
O14936	Peripheral plasma membrane protein CASK	CASK	0.0287697	no	0.03737	no	0.0454506	no	-0.00917508	no	0.0717902	no
O14964	Hepatocyte growth factor-regulated tyrosine kinase substrate	HGS	0.0969403	no	0.0467051	no	0.0241846	no	0.0554015	no	-0.00312944	no
O14965	Aurora kinase A	AURKA	-0.400891	no	-0.145631	no	-0.0828968	no	-0.178445	no	-0.296107	no
P25685	DnaJ homolog subfamily B member 1	DNAJB1	0.253542	no	0.0164808	no	0.175005	no	0.17337	no	-0.0791547	no
O14974	Protein phosphatase 1 regulatory subunit 12A	PPP1R12A	0.012224	no	-0.0227712	no	-0.0791832	no	-0.00757672	no	-0.0124175	no
O14975	Very long-chain acyl-CoA synthetase	SLC27A2	0.0274049	no	0.157579	no	0.245756	no	0.126278	no	0.158959	no
O14976	Cyclin-G-associated kinase	GAK	0.00330716	no	-0.013023	no	-0.0418205	no	0.0229969	no	0.0319567	no
O14979	Heterogeneous nuclear ribonucleoprotein D-like	HNRNPDL	-0.0867649	no	-0.071265	no	-0.129222	no	-0.139019	no	-0.128759	no
O14980	Exportin-1	XPO1	0.0661468	no	-0.0414697	no	0.0138236	no	-0.00402958	no	-0.0925701	no
O14981	TATA-binding protein-associated factor 172	BTAF1	0.0197944	no	-0.0200284	no	0.422596	no	0.208722	no	0.170309	no
O15014	Zinc finger protein 609	ZNF609	-0.266916	no	-0.209366	no	0.0383773	no	0.099092	no	-0.110349	no
O15020	Spectrin beta chain, non-erythrocytic 2	SPTBN2	0.0948717	no	0.0536417	no	0.0277458	no	0.004706	no	0.161343	no
O15027	Protein transport protein Sec16A	SEC16A	0.0169123	no	-0.00641162	no	-0.0154623	no	0.0230965	no	0.0852409	no
P35232	Prohibitin	PHB	-0.10346	no	0.251647	no	0.668213	yes_up	0.356155	no	-0.0345537	no
O15037	Protein KHNYN	KHNYN	0.00718939	no	0.017455	no	0.185689	no	0.107379	no	-0.30341	no
O15042	U2 snRNP-associated SURP motif-containing protein	U2SURP	0.0277158	no	0.113005	no	-0.0121449	no	0.0151988	no	0.203292	no
O15047	Histone-lysine N-methyltransferase SETD1A	SETD1A	-0.274733	no	-0.0631393	no	0.0985273	no	0.0459614	no	-0.21557	no
O15056	Synaptojanin-2	SYNJ2	-0.0957628	no	-0.108968	no	0.0472606	no	0.203832	no	-0.0713471	no
Q86V87	Protein FAM160B2	FAM160B2	-0.0634434	no	0.329398	no	-0.0293856	no	-0.0426244	no	0.980455	yes_up
O15067	Phosphoribosylformylglycinamidine synthase	PFAS	-0.13242	no	-0.0789312	no	-0.131246	no	-0.129905	no	-0.179593	no
P25686	DnaJ homolog subfamily B member 2	DNAJB2	0.10773	no	0.026751	no	0.0640366	no	-0.00492661	no	0.0870511	no
O15084	Serine/threonine-protein phosphatase 6 regulatory ankyrin repeat subunit A	ANKRD28	-0.0889319	no	0.0668026	no	-0.0855883	no	-0.0774105	no	0.280919	no
O15111	Inhibitor of nuclear factor kappa-B kinase subunit alpha	CHUK	-0.296314	no	-0.218583	no	-0.183286	no	-0.249094	no	-0.193539	no
O15116	U6 snRNA-associated Sm-like protein LSm1	LSM1	-0.0642809	no	-0.0589598	no	-0.0904108	no	-0.12952	no	-0.00408073	no
O15120	1-acyl-sn-glycerol-3-phosphate acyltransferase beta	AGPAT2	-0.0954451	no	0.128173	no	0.129677	no	0.0864939	no	0.0550146	no
O15121	Sphingolipid delta(4)-desaturase DES1	DEGS1	-0.171942	no	-0.192377	no	-0.160136	no	-0.099354	no	-0.275076	no
P25774	Cathepsin S	CTSS	0.203565	no	0.189058	no	0.0907002	no	-0.00195896	no	0.976629	yes_up
O15127	Secretory carrier-associated membrane protein 2	SCAMP2	0.0427791	no	0.0611067	no	0.156446	no	0.194443	no	0.150735	no
Q8N442	Translation factor GUF1, mitochondrial	GUF1	0.00495814	no	0.44349	no	0.128693	no	0.162488	no	0.320815	no
O15144	Actin-related protein 2/3 complex subunit 2	ARPC2	0.0643561	no	0.0293439	no	0.0157859	no	0.026937	no	-0.0275245	no
O15145	Actin-related protein 2/3 complex subunit 3	ARPC3	0.0510508	no	-0.137204	no	-0.0560204	no	0.00485918	no	-0.184122	no
O15155	BET1 homolog	BET1	-0.0906017	no	-0.0416114	no	-0.0465916	no	-0.0789367	no	0.30347	no
O15156	Zinc finger and BTB domain-containing protein 7B	ZBTB7B	0.158621	no	0.122393	no	0.0480952	no	0.099277	no	0.235802	no
O15160	DNA-directed RNA polymerases I and III subunit RPAC1	POLR1C	-0.0874019	no	-0.0946842	no	-0.0876649	no	-0.0851734	no	-0.182603	no
O15162	Phospholipid scramblase 1	PLSCR1	-0.277969	no	-0.263561	no	-0.0300348	no	-0.271989	no	0.175184	no
P50454	Serpin H1	SERPINH1	0.390917	no	0.0820511	no	0.339889	no	0.370635	no	-0.0373023	no
O15173	Membrane-associated progesterone receptor component 2	PGRMC2	-0.0616037	no	0.162061	no	0.242709	no	0.161733	no	0.0812701	no
P21796	Voltage-dependent anion-selective channel protein 1	VDAC1	-0.108674	no	0.177551	no	0.663809	yes_up	0.208261	no	0.0266228	no
O15212	Prefoldin subunit 6	PFDN6	0.0653217	no	0.00667734	no	0.010599	no	0.0447563	no	-0.0501506	no
O15213	WD repeat-containing protein 46	WDR46	-0.0368905	no	-0.00615562	no	-0.0682473	no	-0.103993	no	0.0729014	no
O15226	NF-kappa-B-repressing factor	NKRF	0.0493196	no	-0.00397997	no	-0.0165155	no	-0.00153009	no	0.0595981	no
O15228	Dihydroxyacetone phosphate acyltransferase	GNPAT	-0.611125	no	-0.373435	no	-0.350767	no	-0.429563	no	-0.16331	no
O15230	Laminin subunit alpha-5	LAMA5	-0.0996457	no	0.0142566	no	-0.0438243	no	-0.083675	no	0.121364	no
O15231	Zinc finger protein 185	ZNF185	0.0364005	no	0.0575003	no	-0.0516894	no	0.0199177	no	0.0524705	no
O15234	Protein CASC3	CASC3	0.0342301	no	-0.00262771	no	0.0203523	no	0.0331629	no	-0.0361569	no
Q14728	Major facilitator superfamily domain-containing protein 10	MFSD10	-0.333181	yes_down	0.44469	yes_up	0.341754	yes_up	0.0685319	no	0.976274	yes_up
O15240	Neurosecretory protein VGF	VGF	0.00324702	no	-0.152087	no	0.0335205	no	0.0879084	no	-0.344904	no
O75037	Kinesin-like protein KIF21B	KIF21B	0.178348	no	0.298578	no	0.0345771	no	-0.0255681	no	0.292541	no
O15254	Peroxisomal acyl-coenzyme A oxidase 3	ACOX3	0.0152212	no	0.0387351	no	0.0148279	no	0.0365142	no	0.236465	no
O15258	Protein RER1	RER1	-0.0450453	no	0.102709	no	0.10994	no	0.0605748	no	0.123882	no
Q92598	Heat shock protein 105 kDa	HSPH1	0.448	no	0.0818173	no	0.313495	no	0.348562	no	-0.213058	no
O15264	Mitogen-activated protein kinase 13	MAPK13	-0.0595447	no	0.0411127	no	-0.0671538	no	-0.0450998	no	0.115865	no
O15269	Serine palmitoyltransferase 1	SPTLC1	-0.148135	no	0.0169201	no	0.0366784	no	-0.0576572	no	-0.00780946	no
O15270	Serine palmitoyltransferase 2	SPTLC2	-0.0775087	no	0.119612	no	0.127141	no	0.0817832	no	0.00664094	no
Q5THK1	Protein PRR14L	PRR14L	-0.0723692	no	-0.0914654	no	-0.0439128	no	-0.13155	no	0.968425	yes_up
O15294	UDP-N-acetylglucosamine--peptide N-acetylglucosaminyltransferase 110 kDa subunit	OGT	-0.0933341	no	-0.0673552	no	-0.0553281	no	-0.0833285	no	-0.0682171	no
O15305	Phosphomannomutase 2	PMM2	0.126717	no	0.060791	no	-0.0111171	no	0.0526992	no	0.190833	no
P05067	Amyloid beta A4 protein	APP	-0.0377913	no	0.10177	no	0.137073	no	0.120137	no	-0.124791	no
O15321	Transmembrane 9 superfamily member 1	TM9SF1	-0.0591843	no	-0.00807187	no	0.16117	no	-0.019689	no	0.012385	no
O15327	Type II inositol 3,4-bisphosphate 4-phosphatase	INPP4B	0.0254492	no	0.0721798	no	0.0235436	no	-0.0109534	no	0.135304	no
P36959	GMP reductase 1	GMPR	0.570388	yes_up	0.238078	no	0.334167	no	0.295017	no	0.14237	no
O15347	High mobility group protein B3	HMGB3	0.17949	no	0.128381	no	0.0902073	no	0.156145	no	0.138867	no
O15355	Protein phosphatase 1G	PPM1G	-0.00789301	no	0.0445155	no	-0.126136	no	-0.0771019	no	0.0591855	no
O15357	Phosphatidylinositol 3,4,5-trisphosphate 5-phosphatase 2	INPPL1	0.0686437	no	-0.0272906	no	0.0118458	no	0.00572675	no	-0.0758737	no
O15371	Eukaryotic translation initiation factor 3 subunit D	EIF3D	-0.00530996	no	-0.0132416	no	-0.0516982	no	-0.0293731	no	-0.160362	no
O15372	Eukaryotic translation initiation factor 3 subunit H	EIF3H	-0.0284346	no	-0.128586	no	-0.0574292	no	-0.0449683	no	-0.191822	no
Q8WW22	DnaJ homolog subfamily A member 4	DNAJA4	0.36452	no	0.118524	no	0.289953	no	0.31879	no	0.110303	no
O15381	Nuclear valosin-containing protein-like	NVL	-0.145495	no	-0.0569444	no	-0.165535	no	-0.0755697	no	-0.150749	no
O15382	Branched-chain-amino-acid aminotransferase, mitochondrial	BCAT2	-0.0779248	no	0.00818799	no	0.0359248	no	-0.0259936	no	0.117491	no
Q92636	Protein FAN	NSMAF	0.823289	yes_up	0.339009	yes_up	0.393044	yes_up	0.437172	yes_up	-0.164722	no
O15397	Importin-8	IPO8	-0.11004	no	0.0113481	no	0.0140414	no	-0.0296659	no	-0.0274168	no
P62068	Ubiquitin carboxyl-terminal hydrolase 46	USP46	-0.195295	no	0.200327	no	-0.00325694	no	-0.15277	no	0.966418	yes_up
O15427	Monocarboxylate transporter 4	SLC16A3	-0.259067	no	0.1023	no	0.208911	no	0.0427886	no	0.0203648	no
O15439	Multidrug resistance-associated protein 4	ABCC4	-0.077277	no	0.290437	no	0.0943561	no	0.0620762	no	0.432047	no
O15446	DNA-directed RNA polymerase I subunit RPA34	CD3EAP	-0.299121	no	-0.262899	no	-0.187727	no	-0.17573	no	-0.292705	no
Q8TB40	Abhydrolase domain-containing protein 4	ABHD4	0.0549141	no	-0.0806168	no	0.211534	no	0.0638094	no	-0.224249	no
O15498	Synaptobrevin homolog YKT6	YKT6	-0.0828011	no	-0.116636	no	-0.0526539	no	-0.0963147	no	-0.0394472	no
O15504	Nucleoporin-like protein 2	NUPL2	-0.203011	no	-0.224124	no	-0.189976	no	-0.234942	no	0.0208541	no
O15511	Actin-related protein 2/3 complex subunit 5	ARPC5	0.0921919	no	0.0655275	no	0.055059	no	0.0705667	no	0.102394	no
O15514	DNA-directed RNA polymerase II subunit RPB4	POLR2D	-0.149913	no	-0.0958829	no	-0.0998145	no	-0.144485	no	-0.186065	no
O15523	ATP-dependent RNA helicase DDX3Y	DDX3Y	-0.111697	no	-0.113013	no	0.0282928	no	-0.0596521	no	0.0187203	no
O15530	3-phosphoinositide-dependent protein kinase 1	PDPK1	0.108454	no	0.0653287	no	0.00868083	no	-0.00080784	no	-0.102133	no
O15533	Tapasin	TAPBP	-0.0552711	no	-0.063604	no	0.172601	no	-0.0671949	no	0.225461	no
Q96JN0	Ligand-dependent corepressor	LCOR	0.190285	no	0.35852	no	0.166205	no	0.204532	no	0.944961	yes_up
O15551	Claudin-3	CLDN3	-0.265833	no	-0.0371669	no	-0.13221	no	-0.213762	no	-0.00277525	no
O43143	Putative pre-mRNA-splicing factor ATP-dependent RNA helicase DHX15	DHX15	-0.0455017	no	-0.0629797	no	-0.0753583	no	-0.0737761	no	-0.0795258	no
O43148	mRNA cap guanine-N7 methyltransferase	RNMT	-0.0988279	no	-0.0230854	no	0.0133298	no	0.0114219	no	0.185952	no
O43149	Zinc finger ZZ-type and EF-hand domain-containing protein 1	ZZEF1	-0.10286	no	-0.0489637	no	-0.0745177	no	-0.101307	no	-0.0648023	no
Q9UQV4	Lysosome-associated membrane glycoprotein 3	LAMP3	0.120081	no	-0.0776056	no	0.316857	no	0.0967808	no	-0.0946131	no
O43159	Ribosomal RNA-processing protein 8	RRP8	-0.0608498	no	-0.160157	no	-0.0550171	no	-0.0597867	no	-0.0167913	no
O43166	Signal-induced proliferation-associated 1-like protein 1	SIPA1L1	-0.1022	no	-0.00718591	no	-0.0707716	no	-0.134481	no	0.263107	no
O43169	Cytochrome b5 type B	CYB5B	-0.125079	no	0.197629	no	0.163896	no	0.0184762	no	0.414226	no
O43172	U4/U6 small nuclear ribonucleoprotein Prp4	PRPF4	0.0180475	no	0.0943621	no	-0.0119317	no	0.0149407	no	-0.00441737	no
O43175	D-3-phosphoglycerate dehydrogenase	PHGDH	0.165394	no	0.0598267	no	0.0425952	no	0.0736227	no	0.332111	no
O43237	Cytoplasmic dynein 1 light intermediate chain 2	DYNC1LI2	0.0582992	no	0.0462332	no	-0.00666837	no	0.00864693	no	0.219822	no
O43242	26S proteasome non-ATPase regulatory subunit 3	PSMD3	0.0396389	no	-0.0157126	no	0.0204661	no	0.0198717	no	-0.0534713	no
O43251	RNA binding protein fox-1 homolog 2	RBFOX2	-0.109244	no	0.0485848	no	-0.0392372	no	-0.121075	no	0.077891	no
O43252	Bifunctional 3'-phosphoadenosine 5'-phosphosulfate synthase 1	PAPSS1	0.0672806	no	0.0631728	no	0.00707804	no	0.0141166	no	-0.0109187	no
P24539	ATP synthase F(0) complex subunit B1, mitochondrial	ATP5F1	0.2494	no	0.8278	yes_up	0.789671	yes_up	0.1888	no	0.470717	no
O43290	U4/U6.U5 tri-snRNP-associated protein 1	SART1	0.000855154	no	-0.00310147	no	-0.0515978	no	-0.0159024	no	0.00933193	no
O43291	Kunitz-type protease inhibitor 2	SPINT2	-0.132704	no	0.0828139	no	0.059019	no	0.0533976	no	-0.214007	no
Q8IWS0	PHD finger protein 6	PHF6	0.323468	no	0.477111	yes_up	0.284346	no	0.194283	no	0.200696	no
P80217	Interferon-induced 35 kDa protein	IFI35	0.0584485	no	0.10109	no	0.0467823	no	0.00676344	no	0.93807	yes_up
O43294	Transforming growth factor beta-1-induced transcript 1 protein	TGFB1I1	-0.320136	no	-0.0351963	no	-0.293582	no	-0.368339	no	0.114522	no
O43299	AP-5 complex subunit zeta-1	AP5Z1	-0.267852	no	-0.217636	no	-0.20998	no	-0.17108	no	-0.0348698	no
O75251	NADH dehydrogenase [ubiquinone] iron-sulfur protein 7, mitochondrial	NDUFS7	-0.102629	no	0.0110241	no	0.654154	yes_up	0.37873	no	-0.0411242	no
Q14012	Calcium/calmodulin-dependent protein kinase type 1	CAMK1	0.223181	no	0.276438	no	0.150299	no	0.200383	no	0.471792	no
O43324	Eukaryotic translation elongation factor 1 epsilon-1	EEF1E1	0.0138001	no	0.0484018	no	-0.000240253	no	-0.0235899	no	0.234472	no
O43347	RNA-binding protein Musashi homolog 1	MSI1	-0.313058	no	-0.296021	no	0.0151892	no	-0.00230954	no	0.10543	no
P17676	CCAAT/enhancer-binding protein beta	CEBPB	-0.0477081	no	0.0822888	no	0.0365648	no	-0.0382361	no	0.843235	no
O43390	Heterogeneous nuclear ribonucleoprotein R	HNRNPR	0.158811	no	0.0859505	no	0.0608101	no	0.112999	no	-0.0142014	no
O43395	U4/U6 small nuclear ribonucleoprotein Prp3	PRPF3	-0.0101941	no	-0.0553348	no	-0.0502186	no	-0.0272134	no	-0.147586	no
O43399	Tumor protein D54	TPD52L2	0.0226709	no	-0.0339024	no	0.00693287	no	-0.016373	no	0.013666	no
O43402	ER membrane protein complex subunit 8	EMC8	-0.221723	no	-0.0915096	no	0.0380024	no	-0.140612	no	-0.240156	no
O43422	52 kDa repressor of the inhibitor of the protein kinase	PRKRIR	-0.17872	no	-0.203132	no	-0.191711	no	-0.1295	no	-0.137268	no
O43424	Glutamate receptor ionotropic, delta-2	GRID2	-0.362687	no	-0.41517	no	-0.254915	no	-0.333131	no	-0.307232	no
O43426	Synaptojanin-1	SYNJ1	-0.205369	no	-0.125198	no	-0.0755037	no	-0.0256508	no	0.112594	no
Q9HCY8	Protein S100-A14	S100A14	0.0543774	no	0.354616	yes_up	0.54013	yes_up	0.459933	yes_up	0.91519	yes_up
O15547	P2X purinoceptor 6	P2RX6	0.404962	no	0.313637	no	0.11088	no	0.349667	no	0.9058	yes_up
P07900	Heat shock protein HSP 90-alpha	HSP90AA1	0.591461	yes_up	0.154592	no	0.388305	yes_up	0.461002	yes_up	-0.419881	no
O43464	Serine protease HTRA2, mitochondrial	HTRA2	-0.0541393	no	-0.137924	no	0.0228538	no	-0.00589578	no	-0.00778992	no
O43488	Aflatoxin B1 aldehyde reductase member 2	AKR7A2	0.0383979	no	-0.0897458	no	-0.00721305	no	0.0262992	no	0.00207543	no
O43502	DNA repair protein RAD51 homolog 3	RAD51C	-0.321025	no	-0.161497	no	-0.188073	no	-0.277876	no	-0.332368	no
A8TX70	Collagen alpha-5(VI) chain	COL6A5	0.711356	yes_up	0.214339	no	0.607201	yes_up	0.650413	yes_up	-0.545392	no
P32929	Cystathionine gamma-lyase	CTH	-0.0584763	no	0.0930443	no	-0.103821	no	-0.117621	no	0.573321	no
P08243	Asparagine synthetase [glutamine-hydrolyzing]	ASNS	0.137172	no	-0.0308752	no	0.0329446	no	0.023739	no	0.426091	no
O43566	Regulator of G-protein signaling 14	RGS14	-0.482277	no	-0.402989	no	-0.305211	no	-0.0429966	no	-0.0067647	no
Q8TED9	Actin filament-associated protein 1-like 1	AFAP1L1	0.0133004	no	0.670037	yes_up	0.215902	no	0.211695	no	0.894552	yes_up
P00748	Coagulation factor XII	F12	0.0220818	no	-0.0151187	no	1.28487	yes_up	0.930201	yes_up	-0.238338	no
O43592	Exportin-T	XPOT	-0.0484641	no	-0.0656194	no	-0.0388743	no	-0.0697741	no	0.0593378	no
O43598	2'-deoxynucleoside 5'-phosphate N-hydrolase 1	DNPH1	-0.205644	no	-0.333416	no	-0.11326	no	-0.107966	no	-0.0925568	no
O43609	Protein sprouty homolog 1	SPRY1	-0.448525	no	-0.487817	no	-0.0181732	no	-0.327668	no	-0.485647	no
O43615	Mitochondrial import inner membrane translocase subunit TIM44	TIMM44	-0.152196	no	-0.204618	no	-0.0127248	no	-0.00445238	no	-0.0867682	no
O43617	Trafficking protein particle complex subunit 3	TRAPPC3	0.10291	no	-0.0501831	no	-0.0145916	no	-0.000153822	no	-0.0815266	no
O43633	Charged multivesicular body protein 2a	CHMP2A	0.0687806	no	-0.0163238	no	0.00885298	no	0.0170774	no	0.000727512	no
O43657	Tetraspanin-6	TSPAN6	-0.530693	no	-0.43319	no	-0.241937	no	-0.436397	no	-0.32235	no
O43660	Pleiotropic regulator 1	PLRG1	-0.087936	no	0.049121	no	-0.017806	no	-0.0350209	no	0.0170499	no
Q9H4A5	Golgi phosphoprotein 3-like	GOLPH3L	0.103353	no	0.341477	yes_up	0.226246	no	0.109683	no	0.260839	no
O43670	BUB3-interacting and GLEBS motif-containing protein ZNF207	ZNF207	-0.0181903	no	-0.0220144	no	-0.0277266	no	0.00192257	no	-0.116404	no
Q92985	Interferon regulatory factor 7	IRF7	0.120354	no	0.37844	no	0.21098	no	0.314797	no	0.879892	yes_up
O43681	ATPase ASNA1	ASNA1	-0.0568417	no	-0.11658	no	-0.0721709	no	-0.100134	no	-0.122072	no
O43684	Mitotic checkpoint protein BUB3	BUB3	-0.00210764	no	-0.0791051	no	-0.0628139	no	-0.0563393	no	-0.184567	no
O43707	Alpha-actinin-4	ACTN4	0.0278998	no	-0.00283784	no	-0.0321454	no	-0.00793325	no	0.050963	no
O43709	Williams-Beuren syndrome chromosomal region 22 protein	WBSCR22	-0.0681637	no	0.0212167	no	-0.062511	no	-0.0760438	no	0.0013879	no
O43715	TP53-regulated inhibitor of apoptosis 1	TRIAP1	-0.1236	no	-0.118108	no	-0.120478	no	-0.101561	no	-0.262307	no
O43719	HIV Tat-specific factor 1	HTATSF1	0.015262	no	-0.00366966	no	0.0103798	no	0.027036	no	-0.080573	no
O43734	Adapter protein CIKS	TRAF3IP2	0.236491	no	0.0257108	no	0.357764	no	0.251662	no	-0.0620585	no
Q9UDW1	Cytochrome b-c1 complex subunit 9	UQCR10	0.0564051	no	0.41573	no	0.637745	yes_up	0.423546	no	0.466398	no
O43747	AP-1 complex subunit gamma-1	AP1G1	0.0504236	no	0.0532321	no	-0.0014409	no	-0.0290443	no	0.111633	no
O60870	DNA/RNA-binding protein KIN17	KIN	0.214892	no	0.416277	no	0.126391	no	0.307992	no	0.878416	yes_up
O43760	Synaptogyrin-2	SYNGR2	-0.014422	no	0.0896288	no	0.0573203	no	0.0034609	no	0.372656	no
O43765	Small glutamine-rich tetratricopeptide repeat-containing protein alpha	SGTA	-0.0345945	no	-0.0760404	no	-0.0718697	no	-0.0960874	no	0.041378	no
O43766	Lipoyl synthase, mitochondrial	LIAS	-0.402807	no	-0.324303	no	-0.057071	no	-0.125901	no	-0.467845	no
O43768	Alpha-endosulfine	ENSA	0.06719	no	0.02476	no	-0.00241367	no	0.0403149	no	-0.021807	no
O43776	Asparagine--tRNA ligase, cytoplasmic	NARS	0.0811021	no	0.0680091	no	0.0591693	no	0.0738614	no	0.161522	no
O43790	Keratin, type II cuticular Hb6	KRT86	-0.142054	no	-0.195127	no	-0.0929085	no	-0.131249	no	-0.00619333	no
O43795	Unconventional myosin-Ib	MYO1B	-0.210116	no	-0.149218	no	-0.129632	no	-0.142077	no	-0.200485	no
O43805	Sjoegren syndrome nuclear autoantigen 1	SSNA1	0.0869027	no	-0.131785	no	-0.0214345	no	0.106571	no	-0.395189	no
O43809	Cleavage and polyadenylation specificity factor subunit 5	NUDT21	0.0817965	no	-0.0626418	no	-0.0219192	no	0.017462	no	-0.203101	no
O43813	LanC-like protein 1	LANCL1	0.130826	no	0.124898	no	0.145954	no	0.113496	no	0.0179226	no
O43815	Striatin	STRN	0.0615617	no	-0.0247441	no	0.054221	no	0.0258448	no	-0.0124325	no
O43818	U3 small nucleolar RNA-interacting protein 2	RRP9	-0.114842	no	-0.073125	no	-0.162172	no	-0.134149	no	-0.078417	no
P08574	Cytochrome c1, heme protein, mitochondrial	CYC1	0.0699925	no	0.396895	yes_up	0.605115	no	0.39007	no	0.38505	no
Q96CV9	Optineurin	OPTN	0.295167	no	0.422103	no	0.237963	no	0.207193	no	0.877768	yes_up
O43847	Nardilysin	NRD1	-0.0151649	no	-0.0543825	no	-0.0336374	no	0.00618398	no	-0.243824	no
O43852	Calumenin	CALU	0.0359547	no	0.0359003	no	-0.000184736	no	0.0384006	no	0.0482814	no
O43865	Putative adenosylhomocysteinase 2	AHCYL1	0.162641	no	0.0051589	no	0.055684	no	0.0421877	no	-0.140543	no
O43896	Kinesin-like protein KIF1C	KIF1C	-0.199774	no	-0.206325	no	-0.138811	no	-0.239731	no	-0.058541	no
O43909	Exostosin-like 3	EXTL3	0.0132916	no	0.0721226	no	-0.0461717	no	-0.0839769	no	0.16858	no
O43913	Origin recognition complex subunit 5	ORC5	-0.125859	no	-0.0801873	no	-0.118318	no	-0.127513	no	-0.256567	no
O43920	NADH dehydrogenase [ubiquinone] iron-sulfur protein 5	NDUFS5	0.0580455	no	-0.0319485	no	0.301234	no	0.00301691	no	-0.243984	no
Q9Y617	Phosphoserine aminotransferase	PSAT1	0.153651	no	0.010904	no	0.072488	no	0.0527682	no	0.340228	no
O43929	Origin recognition complex subunit 4	ORC4	0.0410887	no	0.00450921	no	-0.00209922	no	0.0186894	no	-0.00360679	no
Q96Q05	Trafficking protein particle complex subunit 9	TRAPPC9	-0.101767	no	-0.0289418	no	-0.033461	no	-0.155665	no	0.875126	yes_up
O60216	Double-strand-break repair protein rad21 homolog	RAD21	-0.124336	no	-0.133741	no	-0.0685252	no	-0.0280111	no	-0.0862102	no
P18859	ATP synthase-coupling factor 6, mitochondrial	ATP5J	-0.152478	no	0.0347693	no	0.446533	no	0.251882	no	0.020325	no
O60231	Putative pre-mRNA-splicing factor ATP-dependent RNA helicase DHX16	DHX16	-0.0293338	no	-0.000232459	no	-0.0551397	no	-0.0630907	no	-0.111105	no
O95994	Anterior gradient protein 2 homolog	AGR2	0.0122556	no	0.00059088	no	0.0124269	no	-0.0148526	no	0.262242	no
O60239	SH3 domain-binding protein 5	SH3BP5	0.268245	no	0.120727	no	0.0073774	no	0.24978	no	0.208987	no
Q9C093	Sperm flagellar protein 2	SPEF2	0.224405	no	0.260427	no	0.0458944	no	0.0770998	no	0.167468	no
O60256	Phosphoribosyl pyrophosphate synthase-associated protein 2	PRPSAP2	-0.00751193	no	-0.0196978	no	-0.0609536	no	-0.0467053	no	0.0578534	no
O60264	SWI/SNF-related matrix-associated actin-dependent regulator of chromatin subfamily A member 5	SMARCA5	0.0350589	no	-0.0160122	no	-0.0298861	no	-0.0153762	no	-0.151743	no
O60271	C-Jun-amino-terminal kinase-interacting protein 4	SPAG9	-0.112828	no	-0.0392914	no	-0.0711596	no	-0.0965889	no	0.02345	no
Q6P2C8	Mediator of RNA polymerase II transcription subunit 27	MED27	-0.348026	yes_down	-0.0219591	no	-0.219871	no	-0.363009	yes_down	0.875115	yes_up
O60293	Zinc finger C3H1 domain-containing protein	ZFC3H1	-0.00918106	no	-0.0651254	no	-0.0744768	no	0.0611346	no	0.284823	no
Q9P0U1	Mitochondrial import receptor subunit TOM7 homolog	TOMM7	-0.00878175	no	0.243146	no	0.739806	yes_up	0.258159	no	-0.162904	no
O60306	Intron-binding protein aquarius	AQR	-0.0888788	no	-0.104146	no	-0.0841642	no	-0.0963217	no	-0.101573	no
O60308	Centrosomal protein of 104 kDa	CEP104	-0.574036	no	-0.397404	no	-0.217606	no	-0.220583	no	-0.0434755	no
O60313	Dynamin-like 120 kDa protein, mitochondrial	OPA1	-0.0225426	no	-0.0756351	no	0.144292	no	0.111506	no	-0.0999012	no
O60333	Kinesin-like protein KIF1B	KIF1B	-0.00719513	no	-0.0438508	no	-0.0447338	no	-0.0517623	no	-0.187277	no
Q53G44	Interferon-induced protein 44-like	IFI44L	-0.292389	no	-0.126506	no	-0.272716	no	-0.277765	no	0.861678	yes_up
O60341	Lysine-specific histone demethylase 1A	KDM1A	-0.0202903	no	-0.0116758	no	-0.0229003	no	0.00829672	no	-0.0536389	no
O60343	TBC1 domain family member 4	TBC1D4	-0.0598734	no	0.0263378	no	0.000551953	no	-0.0217008	no	0.128069	no
O60391	Glutamate receptor ionotropic, NMDA 3B	GRIN3B	-0.103076	no	-0.21192	no	-0.191992	no	-0.217808	no	-0.245335	no
Q53EL6	Programmed cell death protein 4	PDCD4	0.274048	yes_up	0.0957724	no	0.274465	yes_up	0.271919	yes_up	0.409286	no
O60437	Periplakin	PPL	0.206816	no	0.0554375	no	0.152158	no	0.129411	no	0.294661	no
Q6P1X5	Transcription initiation factor TFIID subunit 2	TAF2	-0.209218	no	-0.163545	no	0.631812	yes_up	0.126092	no	-0.368385	no
O60487	Myelin protein zero-like protein 2	MPZL2	-0.260529	no	-0.234708	no	0.0800993	no	0.00608023	no	-0.107607	no
O60488	Long-chain-fatty-acid--CoA ligase 4	ACSL4	0.141975	no	0.215974	no	0.0953362	no	0.12929	no	0.322534	no
O60493	Sorting nexin-3	SNX3	0.206747	no	-0.00334805	no	0.143067	no	0.166822	no	-0.210673	no
O15287	Fanconi anemia group G protein	FANCG	0.170022	no	0.432787	no	0.170176	no	0.148947	no	0.860167	yes_up
O60502	Bifunctional protein NCOAT	MGEA5	0.103646	no	0.0265628	no	0.0379097	no	-0.00184569	no	0.0370457	no
O60504	Vinexin	SORBS3	0.0666028	no	0.0781096	no	-0.00106583	no	0.0230889	no	0.0247049	no
O60506	Heterogeneous nuclear ribonucleoprotein Q	SYNCRIP	0.0278215	no	-0.00423298	no	-0.0574927	no	-0.0236876	no	-0.0523291	no
Q86XS8	E3 ubiquitin-protein ligase RNF130	RNF130	0.81587	yes_up	0.298409	no	0.582536	yes_up	0.72353	yes_up	0.854376	yes_up
P10412	Histone H1.4	HIST1H1E	0.191688	no	0.237786	no	0.0158727	no	0.0928782	no	0.442176	no
O60524	Nuclear export mediator factor NEMF	NEMF	-0.0133017	no	-0.00980994	no	-0.0405167	no	-0.0174939	no	-0.0693629	no
O60547	GDP-mannose 4,6 dehydratase	GMDS	0.0678401	no	0.165716	no	0.0105329	no	0.0078813	no	0.26007	no
O60563	Cyclin-T1	CCNT1	0.0352492	no	0.100307	no	0.0634608	no	0.0901483	no	0.00323817	no
O60566	Mitotic checkpoint serine/threonine-protein kinase BUB1 beta	BUB1B	-0.484343	no	-0.323557	no	-0.310192	no	-0.398295	no	-0.541164	no
O60568	Procollagen-lysine,2-oxoglutarate 5-dioxygenase 3	PLOD3	0.0104558	no	-0.0718791	no	0.0315463	no	0.0599112	no	-0.0608864	no
O60573	Eukaryotic translation initiation factor 4E type 2	EIF4E2	0.0302684	no	-0.0194703	no	0.0331387	no	0.0359346	no	-0.146933	no
Q9H201	Epsin-3	EPN3	-0.0583518	no	0.0218725	no	0.628075	yes_up	0.192863	no	0.321169	no
O60610	Protein diaphanous homolog 1	DIAPH1	0.0175926	no	-0.0384505	no	-0.0235159	no	-0.0101187	no	-0.163459	no
O60613	15 kDa selenoprotein	SELENOF	-0.0324492	no	-0.0533363	no	-0.0469612	no	-0.0105157	no	0.0123021	no
O60641	Clathrin coat assembly protein AP180	SNAP91	0.314264	no	0.149942	no	0.119974	no	0.273506	no	0.28058	no
O60645	Exocyst complex component 3	EXOC3	-0.0519167	no	-0.121843	no	-0.0704599	no	-0.0451767	no	-0.175646	no
O60664	Perilipin-3	PLIN3	0.0503869	no	-0.0349295	no	-0.00259516	no	0.0463864	no	0.0504353	no
Q5T5C0	Syntaxin-binding protein 5	STXBP5	0.520405	yes_up	0.528488	yes_up	0.398718	no	0.675971	yes_up	0.835847	yes_up
O60678	Protein arginine N-methyltransferase 3	PRMT3	-0.109939	no	-0.0566004	no	-0.0361978	no	-0.0859386	no	-0.00796164	no
O60684	Importin subunit alpha-7	KPNA6	-0.185354	no	-0.0818458	no	-0.0784124	no	0.0289459	no	0.147047	no
O60701	UDP-glucose 6-dehydrogenase	UGDH	0.161596	no	0.0471053	no	0.0588442	no	0.117615	no	0.114796	no
O60716	Catenin delta-1	CTNND1	-0.00167848	no	-0.00471879	no	0.0330712	no	0.0283421	no	0.0862725	no
P16403	Histone H1.2	HIST1H1C	0.192439	no	0.372195	yes_up	0.0186592	no	0.0570373	no	0.385205	no
O60739	Eukaryotic translation initiation factor 1b	EIF1B	-0.0683373	no	-0.0312476	no	-0.0797577	no	-0.105492	no	-0.125291	no
O60749	Sorting nexin-2	SNX2	0.146107	no	0.0126747	no	0.0559987	no	0.0758288	no	-0.00670509	no
O60762	Dolichol-phosphate mannosyltransferase subunit 1	DPM1	-0.0372036	no	0.1365	no	0.279595	no	0.16538	no	-0.0959203	no
O60763	General vesicular transport factor p115	USO1	0.0598258	no	-0.0346008	no	0.000840021	no	0.0394113	no	0.0730825	no
Q5W111	SPRY domain-containing protein 7	SPRYD7	-0.158215	no	0.0455176	no	0.112583	no	0.0642167	no	-0.0690219	no
P17544	Cyclic AMP-dependent transcription factor ATF-7	ATF7	-0.283041	yes_down	0.139786	no	-0.0931243	no	-0.317892	yes_down	0.827468	yes_up
O60814	Histone H2B type 1-K	HIST1H2BK	0.139727	no	0.266828	no	0.168309	no	0.361787	no	0.53194	no
O60825	6-phosphofructo-2-kinase/fructose-2,6-bisphosphatase 2	PFKFB2	-0.0552847	no	0.00891753	no	0.00342015	no	-0.0434813	no	0.245625	no
O60826	Coiled-coil domain-containing protein 22	CCDC22	-0.145359	no	-0.141571	no	-0.0752168	no	-0.10279	no	0.012801	no
O60828	Polyglutamine-binding protein 1	PQBP1	-0.0736446	no	-0.0939464	no	-0.0654753	no	-0.0670857	no	-0.218569	no
Q9Y2S6	Translation machinery-associated protein 7	TMA7	0.218617	no	0.360937	yes_up	0.0549824	no	0.143882	no	0.235941	no
O60832	H/ACA ribonucleoprotein complex subunit 4	DKC1	0.0396995	no	0.0264045	no	-0.0519017	no	-0.00456075	no	-0.0768752	no
O60841	Eukaryotic translation initiation factor 5B	EIF5B	-0.049623	no	-0.0328622	no	-0.0479651	no	-0.0356552	no	-0.0803841	no
O60869	Endothelial differentiation-related factor 1	EDF1	0.0698805	no	0.092821	no	0.057254	no	0.0952974	no	0.00505439	no
P26583	High mobility group protein B2	HMGB2	0.31549	no	0.308291	no	0.102489	no	0.196672	no	0.395233	no
Q01844	RNA-binding protein EWS	EWSR1	0.216902	no	0.259426	no	0.0649827	no	0.119478	no	0.350255	no
O60884	DnaJ homolog subfamily A member 2	DNAJA2	-0.0589161	no	-0.0717141	no	-0.0616434	no	-0.0896242	no	-0.0954119	no
O60885	Bromodomain-containing protein 4	BRD4	-0.0827142	no	-0.109375	no	-0.0167803	no	-0.0644274	no	0.0465945	no
Q9BYX4	Interferon-induced helicase C domain-containing protein 1	IFIH1	0.178525	no	0.0545021	no	0.0423396	no	0.0883377	no	0.814861	yes_up
O60907	F-box-like/WD repeat-containing protein TBL1X	TBL1X	-0.105388	no	-0.00111238	no	0.064497	no	0.0945424	no	-0.342787	no
O60925	Prefoldin subunit 1	PFDN1	0.12421	no	-0.00217862	no	0.0120748	no	0.0602618	no	0.0407546	no
O60927	Protein phosphatase 1 regulatory subunit 11	PPP1R11	-0.155241	no	-0.0353149	no	-0.0216124	no	-0.0241851	no	0.206885	no
O60930	Ribonuclease H1	RNASEH1	0.0145812	no	-0.12437	no	-0.0860811	no	-0.0582759	no	0.0166588	no
O60934	Nibrin	NBN	0.0285518	no	-0.0181491	no	0.0271898	no	0.0417761	no	0.0677052	no
O60936	Nucleolar protein 3	NOL3	0.0274794	no	-0.0338381	no	0.0313531	no	0.0432951	no	0.0823614	no
O60942	mRNA-capping enzyme	RNGTT	-0.148055	no	-0.181597	no	-0.253029	no	-0.262755	no	-0.23402	no
Q969H8	UPF0556 protein C19orf10	C19orf10	0.0550903	no	0.162173	yes_up	0.0610539	no	0.0159508	no	0.289933	no
O75044	SLIT-ROBO Rho GTPase-activating protein 2	SRGAP2	-0.0344571	no	0.0797406	no	-0.0624519	no	-0.057372	no	0.295392	no
O75064	DENN domain-containing protein 4B	DENND4B	-0.0560578	no	0.0430672	no	-0.0152566	no	-0.0746213	no	0.106039	no
O75083	WD repeat-containing protein 1	WDR1	0.118701	no	-0.0353252	no	-0.0128204	no	0.0406727	no	-0.0816769	no
Q96EX3	WD repeat-containing protein 34	WDR34	0.849708	yes_up	0.35981	yes_up	0.520052	yes_up	0.784163	yes_up	0.812586	yes_up
O75110	Probable phospholipid-transporting ATPase IIA	ATP9A	-0.149829	no	0.0444241	no	0.204111	no	0.0596886	no	0.125385	no
Q92804	TATA-binding protein-associated factor 2N	TAF15	0.404122	yes_up	0.330332	no	0.103592	no	0.327199	no	0.447645	no
O75116	Rho-associated protein kinase 2	ROCK2	-0.0176515	no	-0.00695914	no	-0.068094	no	-0.0379666	no	0.040141	no
O75122	CLIP-associating protein 2	CLASP2	-0.0853829	no	-0.0265111	no	-0.057981	no	-0.0477149	no	0.0795778	no
P08195	4F2 cell-surface antigen heavy chain	SLC3A2	-0.183546	no	0.151813	no	0.332112	no	0.166945	no	0.177686	no
O75129	Astrotactin-2	ASTN2	-0.0126305	no	0.0108454	no	0.049765	no	0.0968265	no	0.187957	no
O75131	Copine-3	CPNE3	0.155959	no	0.121949	no	0.101188	no	0.0864888	no	0.104907	no
O75145	Liprin-alpha-3	PPFIA3	-0.167444	no	-0.0176172	no	0.320492	no	0.256317	no	-0.0378659	no
O75146	Huntingtin-interacting protein 1-related protein	HIP1R	0.0247846	no	0.0206118	no	0.0717545	no	0.0605765	no	0.0561893	no
O75150	E3 ubiquitin-protein ligase BRE1B	RNF40	0.0062564	no	0.00980173	no	-0.0374712	no	-0.00801804	no	-0.0165801	no
O75151	Lysine-specific demethylase PHF2	PHF2	0.00995749	no	0.182844	no	-0.0342495	no	-0.00273586	no	-0.040116	no
O75152	Zinc finger CCCH domain-containing protein 11A	ZC3H11A	-0.0765717	no	-0.0473666	no	-0.0937986	no	-0.172146	no	-0.0896353	no
O75153	Clustered mitochondria protein homolog	CLUH	-0.0982855	no	-0.15148	no	-0.153991	no	-0.103047	no	-0.417449	no
O75157	TSC22 domain family protein 2	TSC22D2	-0.275362	no	-0.300788	no	-0.134482	no	-0.22562	no	-0.191988	no
O75164	Lysine-specific demethylase 4A	KDM4A	-0.13058	no	-0.141246	no	-0.0794343	no	-0.165464	no	-0.0688718	no
Q5T9C2	Protein FAM102A	FAM102A	-0.202522	no	-0.0627748	no	-0.00885183	no	-0.086259	no	0.812034	yes_up
O75167	Phosphatase and actin regulator 2	PHACTR2	0.128081	no	-0.0486811	no	-0.00166018	no	0.0548648	no	0.318976	no
O75175	CCR4-NOT transcription complex subunit 3	CNOT3	-0.0690726	no	-0.092472	no	-0.103673	no	-0.0746556	no	-0.228907	no
O75179	Ankyrin repeat domain-containing protein 17	ANKRD17	0.0582574	no	-0.0344911	no	0.0123736	no	-0.00568921	no	-0.187725	no
O75182	Paired amphipathic helix protein Sin3b	SIN3B	-0.273983	no	-0.0964885	no	-0.181897	no	-0.189656	no	0.0835873	no
O75190	DnaJ homolog subfamily B member 6	DNAJB6	0.140338	no	0.0784841	no	0.071585	no	0.140412	no	-0.0602982	no
O75191	Xylulose kinase	XYLB	0.0251954	no	0.0859086	no	0.0976154	no	-0.014892	no	0.0341402	no
Q9H3L0	Methylmalonic aciduria and homocystinuria type D protein, mitochondrial	MMADHC	-0.224047	yes_down	-0.0620599	no	-0.174441	yes_down	-0.157139	no	0.00492842	no
O75208	Ubiquinone biosynthesis protein COQ9, mitochondrial	COQ9	-0.225198	no	-0.231136	no	0.0396302	no	0.0900087	no	0.00981423	no
O75223	Gamma-glutamylcyclotransferase	GGCT	0.029491	no	0.0419301	no	-0.0052744	no	0.00349078	no	-0.0915585	no
Q9BQC6	Ribosomal protein 63, mitochondrial	MRPL57	0.0942589	no	0.0719986	no	0.576907	yes_up	0.422258	no	-0.490991	no
Q969Q5	Ras-related protein Rab-24	RAB24	-0.392113	no	0.262425	no	-0.31405	no	-0.226005	no	0.798867	yes_up
O75312	Zinc finger protein ZPR1	ZPR1	0.0273927	no	0.0206665	no	-0.0109261	no	-0.00848127	no	0.0249255	no
O75319	RNA/RNP complex-1-interacting phosphatase	DUSP11	0.0287594	no	0.0431632	no	0.026068	no	-0.0492062	no	0.166553	no
O75323	Protein NipSnap homolog 2	GBAS	-0.0142828	no	-0.0542999	no	0.140531	no	0.0721979	no	0.0164754	no
E7ERA6	RING finger protein 223	RNF223	-0.00555953	no	0.293519	no	0.0298464	no	0.131618	no	0.792087	yes_up
Q9NP61	ADP-ribosylation factor GTPase-activating protein 3	ARFGAP3	0.0455321	no	0.105513	no	0.0304755	no	0.0311191	no	0.219547	no
O75340	Programmed cell death protein 6	PDCD6	0.0757363	no	0.0433592	no	0.0572005	no	0.0410389	no	0.0765261	no
O75347	Tubulin-specific chaperone A	TBCA	0.0877141	no	0.0514203	no	0.00848365	no	0.0270592	no	0.0518341	no
O75348	V-type proton ATPase subunit G 1	ATP6V1G1	0.0410238	no	0.0539034	no	-0.0291038	no	-0.013621	no	0.048964	no
O75351	Vacuolar protein sorting-associated protein 4B	VPS4B	0.0502947	no	-0.0400431	no	0.0197589	no	-0.000714075	no	-0.136325	no
Q92729	Receptor-type tyrosine-protein phosphatase U	PTPRU	-0.399773	no	-0.28937	no	-0.005962	no	-0.0430442	no	0.467919	no
Q9Y2I7	1-phosphatidylinositol 3-phosphate 5-kinase	PIKFYVE	0.0761309	no	0.216701	no	0.127892	no	0.116693	no	0.167759	no
O75367	Core histone macro-H2A.1	H2AFY	0.0901405	no	0.0396975	no	-0.0254926	no	0.0197348	no	0.119429	no
O75368	SH3 domain-binding glutamic acid-rich-like protein	SH3BGRL	0.0806677	no	0.0994494	no	0.0562785	no	0.0596641	no	0.215447	no
O75369	Filamin-B	FLNB	-0.0477905	no	-0.0393343	no	-0.111249	no	-0.0795199	no	0.0483703	no
O75376	Nuclear receptor corepressor 1	NCOR1	0.0806956	no	0.0873253	no	0.00950286	no	0.0285069	no	0.0720323	no
Q8TDZ2	Protein-methionine sulfoxide oxidase MICAL1	MICAL1	0.439798	no	0.372241	no	0.323743	no	0.59053	no	0.787904	yes_up
O75381	Peroxisomal membrane protein PEX14	PEX14	-0.052694	no	0.0524812	no	0.221893	no	0.212169	no	0.16353	no
O75390	Citrate synthase, mitochondrial	CS	-0.127258	no	-0.247747	no	0.0672849	no	0.0404644	no	-0.106636	no
Q00325	Phosphate carrier protein, mitochondrial	SLC25A3	0.00897767	no	0.401176	yes_up	0.785938	yes_up	0.357672	yes_up	0.158309	no
P42772	Cyclin-dependent kinase 4 inhibitor B	CDKN2B	0.147845	no	0.303943	no	-0.132234	no	0.360622	no	0.782613	yes_up
O75396	Vesicle-trafficking protein SEC22b	SEC22B	-0.0287259	no	0.170981	no	0.255389	no	0.159263	no	0.169118	no
O75400	Pre-mRNA-processing factor 40 homolog A	PRPF40A	-0.0808969	no	-0.0339044	no	-0.0682082	no	-0.0604954	no	-0.0311096	no
O75410	Transforming acidic coiled-coil-containing protein 1	TACC1	-0.217924	no	-0.0841602	no	-0.0272854	no	-0.10631	no	-0.0795449	no
O75419	Cell division control protein 45 homolog	CDC45	0.100008	no	0.0337189	no	0.0259214	no	-0.0181815	no	0.00995103	no
O75420	PERQ amino acid-rich with GYF domain-containing protein 1	GIGYF1	0.19828	no	0.247985	no	0.0426877	no	0.0750728	no	0.365107	no
O75427	Leucine-rich repeat and calponin homology domain-containing protein 4	LRCH4	-0.071318	no	-0.0954493	no	-0.124234	no	-0.0299523	no	0.174553	no
O75431	Metaxin-2	MTX2	-0.0504501	no	0.0881907	no	-0.0268527	no	-0.0593219	no	-0.240698	no
O75436	Vacuolar protein sorting-associated protein 26A	VPS26A	0.0104151	no	-0.0707876	no	0.00372972	no	0.00253901	no	-0.12906	no
Q99623	Prohibitin-2	PHB2	-0.132072	no	0.255389	no	0.663374	yes_up	0.323029	no	0.23764	no
Q9UL40	Zinc finger protein 346	ZNF346	0.0636868	no	0.465727	no	0.116393	no	-0.0767688	no	0.778049	yes_up
P50479	PDZ and LIM domain protein 4	PDLIM4	-0.127192	no	0.143925	no	0.0644316	no	-0.0207954	no	0.772044	yes_up
O75446	Histone deacetylase complex subunit SAP30	SAP30	0.0326745	no	-0.020669	no	-0.024442	no	-0.107096	no	-0.189701	no
O75448	Mediator of RNA polymerase II transcription subunit 24	MED24	-0.134238	no	-0.0633922	no	-0.0291541	no	-0.0938776	no	-0.116621	no
Q9Y2X0	Mediator of RNA polymerase II transcription subunit 16	MED16	-0.272236	no	0.0281659	no	-0.133962	no	-0.208015	no	0.764366	yes_up
O75475	PC4 and SFRS1-interacting protein	PSIP1	0.154685	no	0.107829	no	0.0824275	no	0.133703	no	0.0280592	no
P30504	HLA class I histocompatibility antigen, Cw-4 alpha chain	HLA-C	-0.211346	yes_down	0.197255	no	0.160982	no	0.00478736	no	0.761186	yes_up
Q8N983	39S ribosomal protein L43, mitochondrial	MRPL43	0.079718	no	0.0706697	no	0.486207	yes_up	0.389686	yes_up	0.0446383	no
O75494	Serine/arginine-rich splicing factor 10	SRSF10	-0.0586441	no	-0.054802	no	-0.11747	no	-0.175444	no	-0.0790319	no
Q14678	KN motif and ankyrin repeat domain-containing protein 1	KANK1	0.107589	no	0.525013	no	0.0112374	no	0.0386921	no	0.756968	yes_up
O75197	Low-density lipoprotein receptor-related protein 5	LRP5	-0.203312	no	-0.787618	yes_down	-0.390139	no	-0.191324	no	0.746778	yes_up
Q9BT25	HAUS augmin-like complex subunit 8	HAUS8	-0.0154462	no	0.132984	no	-0.0486664	no	-0.153633	no	0.731739	yes_up
O75947	ATP synthase subunit d, mitochondrial	ATP5H	-0.133646	no	0.239716	no	0.52684	yes_up	0.0971004	no	0.32312	no
Q9NRW1	Ras-related protein Rab-6B	RAB6B	0.0653539	no	0.306853	yes_up	0.496715	yes_up	0.382008	yes_up	0.407648	no
P00403	Cytochrome c oxidase subunit 2	MT-CO2	-0.209245	no	0.248007	no	0.892839	yes_up	0.282442	no	-0.0150877	no
O75530	Polycomb protein EED	EED	-0.0290368	no	-0.0275175	no	-0.0622314	no	-0.0316691	no	-0.193797	no
O75531	Barrier-to-autointegration factor	BANF1	0.259591	no	0.1788	no	0.0632103	no	0.0882404	no	0.0194735	no
O75533	Splicing factor 3B subunit 1	SF3B1	0.0389455	no	0.00887905	no	-0.00277336	no	0.00282694	no	-0.079193	no
O75534	Cold shock domain-containing protein E1	CSDE1	-0.0410016	no	-0.0446603	no	-0.0896619	no	-0.0630078	no	-0.347201	no
O75554	WW domain-binding protein 4	WBP4	-0.0685718	no	-0.142039	no	-0.0668341	no	-0.0866359	no	-0.0153519	no
O75569	Interferon-inducible double-stranded RNA-dependent protein kinase activator A	PRKRA	0.0406334	no	0.016989	no	0.0405936	no	0.0484121	no	0.0456008	no
O75586	Mediator of RNA polymerase II transcription subunit 6	MED6	-0.0376999	no	-0.158678	no	-0.0240785	no	-0.0499896	no	-0.406179	no
O75592	E3 ubiquitin-protein ligase MYCBP2	MYCBP2	-0.225352	no	0.0130285	no	-0.116068	no	-0.152276	no	-0.145819	no
O75600	2-amino-3-ketobutyrate coenzyme A ligase, mitochondrial	GCAT	-0.190948	no	-0.169627	no	0.247163	no	0.187844	no	-0.0136215	no
O75607	Nucleoplasmin-3	NPM3	-0.0322833	no	-0.191588	no	-0.00693919	no	-0.107666	no	-0.175457	no
O75608	Acyl-protein thioesterase 1	LYPLA1	0.0473439	no	0.00759042	no	0.0494405	no	-0.00398229	no	-0.139511	no
P80303	Nucleobindin-2	NUCB2	-0.0235749	no	0.0471341	no	0.0550888	no	0.0442873	no	-0.117995	no
O75618	Death effector domain-containing protein	DEDD	-0.150627	no	-0.000731496	no	-0.065317	no	-0.11083	no	0.239495	no
O75628	GTP-binding protein REM 1	REM1	-0.0278331	no	-0.0781531	no	-0.0259311	no	-0.0740024	no	-0.242142	no
O75643	U5 small nuclear ribonucleoprotein 200 kDa helicase	SNRNP200	-0.0234494	no	-0.0234617	no	-0.0572832	no	-0.0604753	no	-0.183623	no
O75663	TIP41-like protein	TIPRL	0.0142204	no	0.00513438	no	-0.0138244	no	-0.01455	no	0.186378	no
O75674	TOM1-like protein 1	TOM1L1	-0.45574	no	-0.428471	no	0.0212417	no	-0.0272974	no	-0.0140632	no
Q9BZM5	NKG2D ligand 2	ULBP2	0.142057	no	0.346619	no	0.551782	yes_up	0.420896	no	0.371921	no
O75683	Surfeit locus protein 6	SURF6	-0.130552	no	-0.0768881	no	-0.0935451	no	-0.0386217	no	-0.111747	no
O75688	Protein phosphatase 1B	PPM1B	-0.0519033	no	-0.0632141	no	-0.04169	no	-0.0447259	no	-0.0167424	no
O75689	Arf-GAP with dual PH domain-containing protein 1	ADAP1	-0.017627	no	-0.0721144	no	-0.0484955	no	-0.109818	no	0.237741	no
Q16850	Lanosterol 14-alpha demethylase	CYP51A1	-0.135691	no	0.0295328	no	0.0633054	no	0.0512358	no	-0.16599	no
O75694	Nuclear pore complex protein Nup155	NUP155	-0.0512239	no	-0.067131	no	-0.088441	no	-0.0704315	no	-0.142071	no
Q9Y653	G-protein coupled receptor 56	GPR56	0.309999	no	0.259912	no	0.00383296	no	0.0122351	no	0.316815	no
O75717	WD repeat and HMG-box DNA-binding protein 1	WDHD1	-0.00122499	no	0.0345569	no	-0.0351706	no	-0.00222959	no	-0.142513	no
Q9Y6K5	2'-5'-oligoadenylate synthase 3	OAS3	-0.045892	no	-0.0129372	no	-0.0305141	no	-0.065152	no	0.729065	yes_up
O75746	Calcium-binding mitochondrial carrier protein Aralar1	SLC25A12	-0.0507002	no	-0.0495992	no	0.197084	no	-0.179623	no	0.0771668	no
O75787	Renin receptor	ATP6AP2	-0.273379	no	-0.200212	no	-0.0456543	no	-0.169075	no	-0.243556	no
O75792	Ribonuclease H2 subunit A	RNASEH2A	-0.0347893	no	-0.0712296	no	-0.0613358	no	-0.0383943	no	-0.168495	no
Q969T9	WW domain-binding protein 2	WBP2	0.460694	yes_up	0.2403	no	0.317769	yes_up	0.375465	yes_up	-0.149497	no
O75808	Calpain-15	CAPN15	-0.0527113	no	0.00156411	no	-0.0263838	no	-0.0135423	no	-0.326367	no
O75964	ATP synthase subunit g, mitochondrial	ATP5L	-0.274721	yes_down	0.301843	yes_up	0.644608	yes_up	0.0427284	no	0.0705856	no
P02792	Ferritin light chain	FTL	0.221613	no	0.146189	no	0.093856	no	0.074929	no	0.719218	yes_up
O75821	Eukaryotic translation initiation factor 3 subunit G	EIF3G	-0.0444472	no	-0.0164599	no	-0.0624424	no	-0.0481794	no	-0.0309442	no
O75822	Eukaryotic translation initiation factor 3 subunit J	EIF3J	0.00341178	no	0.0707117	no	-0.0433355	no	0.0356902	no	0.0573183	no
O75828	Carbonyl reductase [NADPH] 3	CBR3	0.0308534	no	0.0233271	no	-0.0643718	no	0.0196689	no	0.336758	no
Q9NUG6	p53 and DNA damage-regulated protein 1	PDRG1	-0.181051	no	0.194159	no	-0.203259	no	-0.154552	no	0.719205	yes_up
P33402	Guanylate cyclase soluble subunit alpha-2	GUCY1A2	0.719353	yes_up	0.31836	yes_up	0.382552	yes_up	0.637425	yes_up	-0.365939	no
O75844	CAAX prenyl protease 1 homolog	ZMPSTE24	-0.137633	no	0.0572413	no	0.123114	no	-0.00695091	no	0.0161986	no
P57735	Ras-related protein Rab-25	RAB25	0.0867382	no	0.284585	no	0.299922	yes_up	0.201886	yes_up	0.712575	yes_up
Q9Y6C9	Mitochondrial carrier homolog 2	MTCH2	0.0364809	no	0.260781	no	0.510941	yes_up	0.204604	yes_up	0.229253	no
O75884	Putative hydrolase RBBP9	RBBP9	0.126339	no	0.0824406	no	-0.00606413	no	0.00156581	no	0.203463	no
O75886	Signal transducing adapter molecule 2	STAM2	0.0320548	no	0.0545967	no	-0.0188821	no	0.0703132	no	-0.0309143	no
O75896	Tumor suppressor candidate 2	TUSC2	-0.218061	no	-0.106195	no	-0.153217	no	-0.222348	no	0.148347	no
O75909	Cyclin-K	CCNK	-0.0956457	no	-0.0618423	no	-0.0673451	no	-0.0838492	no	-0.166218	no
P27824	Calnexin	CANX	-0.182663	no	0.2927	no	0.312899	yes_up	0.0970967	no	0.272841	no
O75923	Dysferlin	DYSF	-0.193813	no	-0.103723	no	-0.200023	no	-0.159133	no	-0.0303071	no
P05204	Non-histone chromosomal protein HMG-17	HMGN2	0.228691	yes_up	0.310427	yes_up	0.013887	no	0.0951117	no	0.053364	no
O75934	Pre-mRNA-splicing factor SPF27	BCAS2	-0.0351063	no	-0.0223927	no	-0.0274461	no	-0.0328937	no	-0.11121	no
O15075	Serine/threonine-protein kinase DCLK1	DCLK1	0.11972	no	0.0810852	no	0.151352	no	0.160947	yes_up	0.0902465	no
O75937	DnaJ homolog subfamily C member 8	DNAJC8	0.12209	no	0.0124196	no	-0.0160521	no	0.044516	no	-0.121511	no
O75940	Survival of motor neuron-related-splicing factor 30	SMNDC1	-0.00890264	no	0.00036377	no	-0.059657	no	-0.00964529	no	0.0537418	no
Q9UHN6	Transmembrane protein 2	TMEM2	0.0734024	no	0.193477	no	0.0337212	no	0.0765182	no	0.708719	yes_up
O75955	Flotillin-1	FLOT1	-0.151051	no	0.0869716	no	0.174158	no	0.108587	no	0.0905207	no
O75962	Triple functional domain protein	TRIO	0.0306729	no	0.0900659	no	0.0031529	no	0.00942016	no	0.188459	no
P62328	Thymosin beta-4	TMSB4X	0.353727	yes_up	0.192679	no	0.116318	no	0.232636	no	0.188988	no
O75970	Multiple PDZ domain protein	MPDZ	-0.137943	no	-0.109512	no	0.0116403	no	-0.166697	no	0.249034	no
O75971	snRNA-activating protein complex subunit 5	SNAPC5	0.140477	no	0.207572	no	-0.0139269	no	0.0782867	no	0.260824	no
O75874	Isocitrate dehydrogenase [NADP] cytoplasmic	IDH1	0.254691	no	0.12215	no	0.142383	no	0.145106	no	0.254487	no
O76003	Glutaredoxin-3	GLRX3	-0.0284753	no	0.0229058	no	-0.0504354	no	-0.0839749	no	0.0448932	no
O76021	Ribosomal L1 domain-containing protein 1	RSL1D1	-0.0282661	no	-0.00737686	no	-0.0940684	no	-0.0652218	no	-0.0558259	no
O76024	Wolframin	WFS1	0.0351742	no	0.0374371	no	0.125872	no	0.198292	no	0.134377	no
O76031	ATP-dependent Clp protease ATP-binding subunit clpX-like, mitochondrial	CLPX	-0.187166	no	-0.194541	no	0.0448996	no	0.00587216	no	-0.177746	no
O76038	Secretagogin	SCGN	0.159989	no	0.141417	no	0.0574777	no	-0.0496703	no	-0.4147	no
O76041	Nebulette	NEBL	-1.0713	no	-0.943827	no	-1.16965	no	-1.10752	no	-1.00842	no
O76054	SEC14-like protein 2	SEC14L2	0.00114188	no	-0.00943593	no	0.00461932	no	0.0144027	no	-0.0702083	no
O76070	Gamma-synuclein	SNCG	0.0544904	no	0.0541544	no	0.034227	no	0.0530882	no	0.275534	no
Q96HR9	Receptor expression-enhancing protein 6	REEP6	0.0391237	no	0.437879	yes_up	0.143494	no	0.0892109	no	0.706047	yes_up
Q92794	Histone acetyltransferase KAT6A	KAT6A	0.0705724	no	0.269518	no	-0.105029	no	-0.087659	no	0.69686	yes_up
O76075	DNA fragmentation factor subunit beta	DFFB	-0.197759	no	-0.0125573	no	0.0118029	no	-0.162093	no	0.116002	no
Q15651	High mobility group nucleosome-binding domain-containing protein 3	HMGN3	0.330254	yes_up	0.23599	no	0.0453562	no	0.212748	no	-0.00298456	no
O76087	G antigen 7	GAGE7	-0.0143389	no	0.0188206	no	-0.0581873	no	-0.0615331	no	-0.00147199	no
O76094	Signal recognition particle subunit SRP72	SRP72	0.0529951	no	0.0637728	no	0.0133664	no	0.00472087	no	0.0809841	no
O94760	N(G),N(G)-dimethylarginine dimethylaminohydrolase 1	DDAH1	0.028488	no	0.0920058	no	-0.016956	no	-0.0520764	no	0.195718	no
O94761	ATP-dependent DNA helicase Q4	RECQL4	-0.138699	no	-0.000999922	no	-0.111965	no	-0.124013	no	-0.105529	no
O94762	ATP-dependent DNA helicase Q5	RECQL5	-0.0675237	no	0.0155372	no	-0.0622772	no	-0.0442065	no	0.0248049	no
O14933	Ubiquitin/ISG15-conjugating enzyme E2 L6	UBE2L6	-0.0743147	no	-0.206018	no	0.248782	yes_up	0.195299	no	0.694808	yes_up
O94776	Metastasis-associated protein MTA2	MTA2	-0.0194082	no	-0.0182564	no	-0.054237	no	-0.0382924	no	0.0191994	no
O75445	Usherin	USH2A	0.00744252	no	0.0430783	no	0.034502	no	-0.163458	no	0.687993	yes_up
O94788	Retinal dehydrogenase 2	ALDH1A2	0.0234131	no	-0.0931591	no	0.0445417	no	0.00313732	no	-0.0113608	no
O94804	Serine/threonine-protein kinase 10	STK10	-0.127792	no	-0.172028	no	-0.0744349	no	-0.069142	no	0.0206258	no
O94822	E3 ubiquitin-protein ligase listerin	LTN1	0.168532	no	0.05427	no	0.0418035	no	-0.0513399	no	-0.141248	no
O60336	Mitogen-activated protein kinase-binding protein 1	MAPKBP1	-0.0282633	no	0.32654	no	-0.145111	no	-0.092583	no	0.681056	yes_up
Q96HY6	DDRGK domain-containing protein 1	DDRGK1	0.066611	no	0.277671	no	0.276779	yes_up	0.320994	yes_up	0.0510239	no
O94830	Phospholipase DDHD2	DDHD2	0.0596036	no	0.0131192	no	0.0354439	no	-0.0839302	no	0.0576332	no
O94832	Unconventional myosin-Id	MYO1D	0.00402789	no	-0.032848	no	0.0166635	no	0.022249	no	-0.124997	no
O94842	TOX high mobility group box family member 4	TOX4	-0.0321196	no	-0.0837182	no	-0.0162638	no	0.0149664	no	-0.135755	no
O94855	Protein transport protein Sec24D	SEC24D	0.0318257	no	-0.0133385	no	0.0423537	no	0.010148	no	0.161125	no
O94864	STAGA complex 65 subunit gamma	SUPT7L	-0.0282876	no	0.00435641	no	-0.273514	no	-0.178985	no	-0.0217105	no
O94874	E3 UFM1-protein ligase 1	UFL1	0.0237369	no	0.1278	no	0.183714	no	0.145714	no	0.131053	no
O94880	PHD finger protein 14	PHF14	-0.0129677	no	-0.0889343	no	-0.0577276	no	-0.017545	no	-0.0223183	no
O94886	CSC1-like protein 1	TMEM63A	0.106915	no	0.305966	no	0.144472	no	0.176954	no	0.0116157	no
O94887	FERM, RhoGEF and pleckstrin domain-containing protein 2	FARP2	-0.252199	no	-0.238931	no	-0.188792	no	-0.183686	no	-0.0780806	no
O94888	UBX domain-containing protein 7	UBXN7	0.00731993	no	-0.0515164	no	0.0249136	no	-0.04949	no	0.0560391	no
O94901	SUN domain-containing protein 1	SUN1	-0.0239122	no	0.0915733	no	0.103399	no	0.0429666	no	0.296893	no
O94903	Proline synthase co-transcribed bacterial homolog protein	PROSC	0.0619339	no	-0.00700776	no	0.0395135	no	0.0901094	no	0.000559887	no
O94905	Erlin-2	ERLIN2	-0.132329	no	0.0363882	no	0.227252	no	0.0448976	no	0.0591949	no
O94906	Pre-mRNA-processing factor 6	PRPF6	0.018503	no	-0.0295163	no	-0.0285931	no	-0.00509384	no	-0.06614	no
O94913	Pre-mRNA cleavage complex 2 protein Pcf11	PCF11	-0.0541692	no	0.0108818	no	-0.0355315	no	-0.0372734	no	0.07037	no
O94915	Protein furry homolog-like	FRYL	0.0799657	no	0.0439054	no	-0.00887044	no	0.0115895	no	0.0540572	no
P06454	Prothymosin alpha	PTMA	-0.0527809	no	0.174599	yes_up	0.0117521	no	-0.136262	no	0.117477	no
Q9NUL7	Probable ATP-dependent RNA helicase DDX28	DDX28	0.520059	yes_up	0.478941	yes_up	0.332316	yes_up	0.473219	yes_up	0.676772	yes_up
O94927	HAUS augmin-like complex subunit 5	HAUS5	-0.00836338	no	0.0753584	no	-0.0277364	no	-0.00108517	no	0.149455	no
O94929	Actin-binding LIM protein 3	ABLIM3	-0.281978	no	-0.178443	no	-0.163207	no	-0.199284	no	-0.0853949	no
O94964	Protein SOGA1	SOGA1	-0.336002	no	-0.295147	no	-0.169439	no	-0.143222	no	-0.313822	no
O94966	Ubiquitin carboxyl-terminal hydrolase 19	USP19	0.103771	no	0.00594772	no	-0.0801922	no	-0.138633	no	0.111628	no
O94973	AP-2 complex subunit alpha-2	AP2A2	-0.0810151	no	-0.128748	no	-0.00785253	no	-0.0419915	no	0.0150997	no
O94979	Protein transport protein Sec31A	SEC31A	0.073448	no	-0.000785062	no	0.0196216	no	-0.00949908	no	0.0038624	no
O94985	Calsyntenin-1	CLSTN1	-0.523334	no	-0.161897	no	-0.0723541	no	-0.394242	no	-0.18259	no
O94988	Protein FAM13A	FAM13A	-0.0584022	no	-0.0858845	no	-0.0383286	no	-0.0674161	no	-0.0686176	no
O94992	Protein HEXIM1	HEXIM1	0.137788	no	0.0724406	no	0.0376945	no	0.0934883	no	0.0723707	no
O95049	Tight junction protein ZO-3	TJP3	0.0478643	no	0.316541	no	0.0891779	no	0.0279996	no	0.801389	no
P0C0S5	Histone H2A.Z	H2AFZ	0.2201	no	0.303234	no	0.0650282	no	0.137194	no	0.671789	yes_up
O95071	E3 ubiquitin-protein ligase UBR5	UBR5	-0.123945	no	-0.137732	no	-0.0865548	no	-0.132202	no	-0.168288	no
O95104	Splicing factor, arginine/serine-rich 15	SCAF4	-0.0722006	no	-0.11093	no	-0.0522397	no	0.0476217	no	0.0487804	no
O95139	NADH dehydrogenase [ubiquinone] 1 beta subcomplex subunit 6	NDUFB6	-0.430448	no	-0.116515	no	0.108566	no	-0.176932	no	-0.191422	no
O95155	Ubiquitin conjugation factor E4 B	UBE4B	-0.083226	no	-0.0804416	no	-0.0901429	no	-0.119499	no	-0.302351	no
O95159	Zinc finger protein-like 1	ZFPL1	-0.00597839	no	-0.000564706	no	0.073026	no	0.0780107	no	0.00539719	no
O95163	Elongator complex protein 1	IKBKAP	-0.0660348	no	-0.0538979	no	-0.0754927	no	-0.0667437	no	-0.129184	no
O43504	Ragulator complex protein LAMTOR5	LAMTOR5	0.29158	no	0.330946	yes_up	0.214569	no	0.254877	no	0.218024	no
O95168	NADH dehydrogenase [ubiquinone] 1 beta subcomplex subunit 4	NDUFB4	-0.0598461	no	0.359941	no	0.295103	no	0.111309	no	0.809716	no
Q8N1W1	Rho guanine nucleotide exchange factor 28	ARHGEF28	0.477297	no	0.221156	no	0.239293	no	0.495442	no	0.669068	yes_up
O95171	Sciellin	SCEL	-0.026383	no	-0.0323551	no	-0.054979	no	0.00333609	no	0.180444	no
Q8ND82	Zinc finger protein 280C	ZNF280C	-0.0665408	no	0.0289647	no	0.115249	no	0.139943	no	0.047024	no
Q13084	39S ribosomal protein L28, mitochondrial	MRPL28	0.0914025	no	-0.0739229	no	0.35262	yes_up	0.317507	yes_up	-0.0777559	no
O95197	Reticulon-3	RTN3	0.0209282	no	0.0399889	no	0.109905	no	0.0743013	no	-0.0769833	no
Q6DRA6	Putative histone H2B type 2-D	HIST2H2BD	0.210532	no	0.511305	no	0.232652	no	0.315548	yes_up	0.089582	no
P43307	Translocon-associated protein subunit alpha	SSR1	-0.393311	yes_down	0.134108	no	0.173905	no	-0.0375764	no	0.389743	no
O95210	Starch-binding domain-containing protein 1	STBD1	0.00587836	no	0.144304	no	0.351674	no	0.285264	no	-0.0399038	no
O95218	Zinc finger Ran-binding domain-containing protein 2	ZRANB2	-0.0247812	no	-0.00169878	no	-0.0510541	no	0.173644	no	0.0692571	no
O95219	Sorting nexin-4	SNX4	-0.171678	no	-0.158183	no	-0.0287939	no	-0.0532036	no	-0.233747	no
Q8N4J0	UPF0586 protein C9orf41	C9orf41	-0.0498925	no	-0.0562387	no	0.119261	no	-0.0547058	no	0.664385	yes_up
O95232	Luc7-like protein 3	LUC7L3	-0.0134245	no	-0.16346	no	-0.0727134	no	-0.0487888	no	-0.20549	no
P62888	60S ribosomal protein L30	RPL30	0.141024	no	0.146594	no	0.021668	no	0.0652377	no	-0.0209285	no
O95239	Chromosome-associated kinesin KIF4A	KIF4A	-0.0858064	no	-0.00489597	no	-0.10046	no	-0.0720388	no	-0.0872896	no
O95248	Myotubularin-related protein 5	SBF1	-0.0448069	no	-0.0212413	no	-0.0149365	no	0.0139341	no	-0.122502	no
O95249	Golgi SNAP receptor complex member 1	GOSR1	0.0428374	no	0.156778	no	0.237116	no	0.194882	no	-0.118422	no
O75976	Carboxypeptidase D	CPD	-0.172652	no	0.0695753	no	0.331264	yes_up	0.169627	yes_up	0.0522109	no
O95260	Arginyl-tRNA--protein transferase 1	ATE1	-0.0864302	no	-0.124461	no	-0.0740973	no	-0.208352	no	0.241662	no
O95273	Cyclin-D1-binding protein 1	CCNDBP1	0.0679128	no	-0.0263872	no	0.158332	no	0.199672	no	-0.165488	no
O95292	Vesicle-associated membrane protein-associated protein B/C	VAPB	-0.0128678	no	0.0853263	no	0.200908	no	0.193207	no	0.111365	no
O95295	SNARE-associated protein Snapin	SNAPIN	-0.0397874	no	0.0183255	no	0.0607652	no	0.0120363	no	-0.0136318	no
O95297	Myelin protein zero-like protein 1	MPZL1	0.00908117	no	0.167614	no	0.315947	no	0.344278	no	0.301279	no
P05141	ADP/ATP translocase 2	SLC25A5	-0.125082	no	0.267193	no	0.771307	yes_up	0.283571	no	-0.0422402	no
O95302	Peptidyl-prolyl cis-trans isomerase FKBP9	FKBP9	-0.00787339	no	-0.0162826	no	0.037262	no	0.00964626	no	-0.276963	no
O95319	CUGBP Elav-like family member 2	CELF2	0.253395	no	0.200863	no	0.100122	no	0.174247	no	-0.0959112	no
O95336	6-phosphogluconolactonase	PGLS	0.026044	no	-0.0514791	no	0.0165827	no	-0.000103446	no	0.0503618	no
P00966	Argininosuccinate synthase	ASS1	0.000694728	no	-0.0131054	no	-0.0161435	no	-0.0726678	no	0.662982	yes_up
O95347	Structural maintenance of chromosomes protein 2	SMC2	-0.0401661	no	0.0271189	no	-0.0559658	no	-0.031175	no	-0.118986	no
P61006	Ras-related protein Rab-8A	RAB8A	-0.0621831	no	0.322884	yes_up	0.212272	no	0.127459	no	0.327545	no
O95359	Transforming acidic coiled-coil-containing protein 2	TACC2	0.00828336	no	-0.0115561	no	-0.0583091	no	0.0558289	no	0.62137	no
O95361	Tripartite motif-containing protein 16	TRIM16	-0.0250721	no	-0.097666	no	-0.0875124	no	-0.0705047	no	-0.0907467	no
Q9NZJ7	Mitochondrial carrier homolog 1	MTCH1	0.20167	yes_up	0.15813	no	0.463441	yes_up	0.300618	yes_up	0.0833877	no
Q8WV93	Lactation elevated protein 1	LACE1	-0.376987	yes_down	-0.0838175	no	0.130265	no	0.0657805	no	-0.0437825	no
O95373	Importin-7	IPO7	-0.0767786	no	-0.096548	no	-0.0729672	no	-0.11216	no	-0.102143	no
O95376	E3 ubiquitin-protein ligase ARIH2	ARIH2	0.0160833	no	0.00563239	no	-0.0589517	no	-0.0315626	no	0.190948	no
O95391	Pre-mRNA-splicing factor SLU7	SLU7	-0.021523	no	0.114332	no	-0.060367	no	0.0168857	no	-0.127808	no
O95394	Phosphoacetylglucosamine mutase	PGM3	0.0504179	no	0.00677011	no	0.0097367	no	-0.0857958	no	0.121818	no
O95396	Adenylyltransferase and sulfurtransferase MOCS3	MOCS3	-0.0744963	no	-0.0612419	no	-0.0613816	no	-0.116099	no	0.101655	no
O95400	CD2 antigen cytoplasmic tail-binding protein 2	CD2BP2	-0.143933	no	-0.114966	no	-0.0266967	no	-0.0784355	no	-0.314094	no
O95425	Supervillin	SVIL	-0.0820057	no	-0.0253008	no	0.0304674	no	0.0186778	no	-0.0117048	no
P42766	60S ribosomal protein L35	RPL35	0.296308	yes_up	0.193081	no	0.0818448	no	0.207906	no	0.0389467	no
O95433	Activator of 90 kDa heat shock protein ATPase homolog 1	AHSA1	0.213797	no	0.0107705	no	0.124596	no	0.126142	no	-0.127026	no
O95453	Poly(A)-specific ribonuclease PARN	PARN	-0.33964	no	-0.232567	no	-0.194856	no	-0.209588	no	-0.231664	no
O95456	Proteasome assembly chaperone 1	PSMG1	-0.231215	no	-0.238519	no	-0.0913784	no	-0.0375646	no	-0.0117931	no
O95470	Sphingosine-1-phosphate lyase 1	SGPL1	-0.0693027	no	0.152419	no	0.0895956	no	0.0588	no	0.279085	no
Q92597	Protein NDRG1	NDRG1	0.202891	no	0.135528	no	0.201972	no	0.29863	yes_up	0.192834	no
O95479	GDH/6PGL endoplasmic bifunctional protein	H6PD	-0.0469514	no	-0.130664	no	0.0604707	no	-0.0118333	no	0.117876	no
P20674	Cytochrome c oxidase subunit 5A, mitochondrial	COX5A	-0.149336	no	0.0425595	no	0.501914	yes_up	0.296592	no	-0.225503	no
O95487	Protein transport protein Sec24B	SEC24B	-0.0723067	no	-0.0862202	no	-0.0762159	no	-0.0496225	no	-0.0636214	no
Q92542	Nicastrin	NCSTN	-0.0994933	yes_down	0.213504	yes_up	0.357748	yes_up	0.189875	no	0.153126	no
O95568	Histidine protein methyltransferase 1 homolog	METTL18	-0.143435	no	-0.0409846	no	-0.119153	no	0.0716578	no	0.594244	no
O95571	Persulfide dioxygenase ETHE1, mitochondrial	ETHE1	-0.246885	no	-0.144366	no	-0.0236606	no	-0.0464711	no	0.163244	no
O95573	Long-chain-fatty-acid--CoA ligase 3	ACSL3	-0.0509421	no	0.121638	no	0.177336	no	0.086421	no	0.0701238	no
O95602	DNA-directed RNA polymerase I subunit RPA1	POLR1A	-0.121512	no	-0.167321	no	-0.128238	no	-0.119714	no	-0.303292	no
O95613	Pericentrin	PCNT	-0.0419851	no	0.181022	no	0.0414731	no	-0.0218545	no	-0.0416863	no
O95619	YEATS domain-containing protein 4	YEATS4	0.0528563	no	0.0855989	no	0.0153726	no	-0.0105238	no	-0.0282912	no
O95628	CCR4-NOT transcription complex subunit 4	CNOT4	-0.197255	no	-0.119688	no	-0.0755531	no	-0.19021	no	-0.072334	no
O95630	STAM-binding protein	STAMBP	0.0943094	no	0.0116672	no	0.0610787	no	0.0794428	no	0.131784	no
O95639	Cleavage and polyadenylation specificity factor subunit 4	CPSF4	-0.287338	no	-0.315327	no	-0.29636	no	-0.185673	no	-0.473662	no
O95671	N-acetylserotonin O-methyltransferase-like protein	ASMTL	-0.0123164	no	-0.0526116	no	-0.00689605	no	0.000464823	no	0.0156815	no
P54132	Bloom syndrome protein	BLM	-0.318622	no	0.0503611	no	-0.00448005	no	-0.0506113	no	0.660585	yes_up
O95684	FGFR1 oncogene partner	FGFR1OP	-0.115722	no	-0.175113	no	-0.0788052	no	-0.0721008	no	-0.313689	no
Q6NVY1	3-hydroxyisobutyryl-CoA hydrolase, mitochondrial	HIBCH	0.18925	no	-0.0435664	no	0.284098	yes_up	0.285932	yes_up	-0.0695943	no
O95707	Ribonuclease P protein subunit p29	POP4	0.222246	no	0.11678	no	0.0779889	no	0.199779	no	0.0434397	no
O95714	E3 ubiquitin-protein ligase HERC2	HERC2	-0.165273	no	-0.0733254	no	-0.131109	no	-0.143662	no	-0.252495	no
O95716	Ras-related protein Rab-3D	RAB3D	0.0672693	no	0.0973994	no	0.162341	no	0.176483	no	0.00372518	no
O95721	Synaptosomal-associated protein 29	SNAP29	-0.0718687	no	-0.0139634	no	-0.00314048	no	-0.0271718	no	-0.207469	no
O95747	Serine/threonine-protein kinase R1	OXSR1	-0.0586979	no	-0.0456291	no	-0.070921	no	-0.0615414	no	0.101053	no
O95749	Geranylgeranyl pyrophosphate synthase	GGPS1	0.207563	no	-0.00583733	no	0.257838	no	0.209172	no	-0.0871989	no
Q9P0J0	NADH dehydrogenase [ubiquinone] 1 alpha subcomplex subunit 13	NDUFA13	-0.185834	no	0.0833291	no	0.491584	yes_up	0.142143	no	-0.104064	no
O95757	Heat shock 70 kDa protein 4L	HSPA4L	0.24256	no	0.0477571	no	0.125566	no	0.160472	no	0.00498089	no
O95758	Polypyrimidine tract-binding protein 3	PTBP3	0.0546571	no	0.0592461	no	0.110645	no	0.0779141	no	-0.0142537	no
O95772	MLN64 N-terminal domain homolog	STARD3NL	-0.0684582	no	-0.122473	no	-0.0162994	no	-0.0801742	no	0.128891	no
O95777	U6 snRNA-associated Sm-like protein LSm8	LSM8	0.05972	no	0.103601	no	-0.0289599	no	-0.0614958	no	0.0668269	no
O95782	AP-2 complex subunit alpha-1	AP2A1	-0.000466804	no	-0.0418448	no	-0.0141487	no	-0.0134844	no	-0.0642675	no
O95785	Protein Wiz	WIZ	-0.10854	no	0.0130847	no	-0.0132823	no	-0.00356268	no	0.0881355	no
P61927	60S ribosomal protein L37	RPL37	0.260864	yes_up	0.233479	no	0.0947152	no	0.185846	no	0.100822	no
O95793	Double-stranded RNA-binding protein Staufen homolog 1	STAU1	0.0809267	no	0.0129008	no	0.00877242	no	0.0433518	no	-0.229072	no
O95801	Tetratricopeptide repeat protein 4	TTC4	0.0621996	no	0.184934	no	0.0550273	no	0.0562848	no	0.19129	no
O95810	Serum deprivation-response protein	SDPR	0.00836798	no	-0.0630963	no	-0.0416544	no	-0.0202556	no	-0.166583	no
O95816	BAG family molecular chaperone regulator 2	BAG2	0.0294276	no	-0.181008	no	0.0197434	no	0.0108035	no	-0.366582	no
O95817	BAG family molecular chaperone regulator 3	BAG3	0.225585	no	0.00132717	no	0.1462	no	0.189157	no	-0.187211	no
Q9UKV5	E3 ubiquitin-protein ligase AMFR	AMFR	-0.0167525	no	0.0893095	no	0.156142	no	0.274092	yes_up	-0.0593204	no
O95825	Quinone oxidoreductase-like protein 1	CRYZL1	0.128532	no	0.153924	no	-0.0406179	no	0.035771	no	0.257315	no
O15320	cTAGE family member 5	CTAGE5	0.0774948	no	0.211153	no	0.255741	yes_up	0.141488	no	0.654669	yes_up
Q96MG8	Protein-L-isoaspartate O-methyltransferase domain-containing protein 1	PCMTD1	0.168099	no	0.445067	no	0.341657	no	0.378462	no	0.644892	yes_up
Q8IVG5	Sterile alpha motif domain-containing protein 9-like	SAMD9L	-0.00069377	no	-0.0814267	no	0.0464719	no	-0.0294143	no	0.644565	yes_up
O95848	Uridine diphosphate glucose pyrophosphatase	NUDT14	0.0682584	no	0.0531779	no	0.0315666	no	0.0577086	no	0.156181	no
O95858	Tetraspanin-15	TSPAN15	-0.241322	no	0.0266296	no	-0.0151142	no	-0.0533779	no	0.262607	no
O95861	3'(2'),5'-bisphosphate nucleotidase 1	BPNT1	0.115973	no	0.122032	no	0.0788154	no	0.0616043	no	0.0468251	no
Q9H5X1	MIP18 family protein FAM96A	FAM96A	0.0461467	no	0.123145	no	0.0104279	no	0.0248429	no	0.191592	no
O95870	Abhydrolase domain-containing protein 16A	ABHD16A	-0.22984	no	-0.079783	no	-0.0142849	no	-0.108643	no	0.0833413	no
O95881	Thioredoxin domain-containing protein 12	TXNDC12	0.0788373	no	-0.00922382	no	-0.0229901	no	0.00111838	no	-0.0608074	no
O95900	Probable tRNA pseudouridine synthase 2	TRUB2	-0.264609	no	-0.277915	no	-0.113803	no	-0.127975	no	-0.0390071	no
O95905	Protein SGT1	ECD	-0.0699311	no	0.107188	no	-0.0914092	no	-0.0324826	no	-0.171276	no
O95926	Pre-mRNA-splicing factor SYF2	SYF2	0.196116	no	0.1431	no	0.0903976	no	0.120519	no	0.099842	no
O95983	Methyl-CpG-binding domain protein 3	MBD3	0.0387947	no	0.0386507	no	-0.0475834	no	-0.0313036	no	0.107488	no
O95985	DNA topoisomerase 3-beta-1	TOP3B	-0.0949676	no	-0.119515	no	-0.117969	no	-0.111874	no	-0.100985	no
O95989	Diphosphoinositol polyphosphate phosphohydrolase 1	NUDT3	-0.0477908	no	-0.05517	no	-0.0229561	no	-0.0924332	no	0.0902095	no
P43304	Glycerol-3-phosphate dehydrogenase, mitochondrial	GPD2	-0.035963	no	0.166589	no	0.525809	yes_up	0.246559	no	0.0220398	no
O95997	Securin	PTTG1	-0.476693	no	-0.152861	no	-0.143065	no	-0.233837	no	-0.158525	no
O95999	B-cell lymphoma/leukemia 10	BCL10	-0.0604071	no	0.010032	no	0.0465832	no	0.00131597	no	-0.0155908	no
P12955	Xaa-Pro dipeptidase	PEPD	0.0308711	no	-0.0289587	no	0.0189276	no	-0.024484	no	0.158348	no
O96005	Cleft lip and palate transmembrane protein 1	CLPTM1	-0.0697179	no	0.0535212	no	0.141915	no	0.0916572	no	0.153999	no
O96007	Molybdopterin synthase catalytic subunit	MOCS2	-0.106171	no	-0.159668	no	-0.0448159	no	-0.0982696	no	-0.25449	no
O96008	Mitochondrial import receptor subunit TOM40 homolog	TOMM40	-0.250952	no	0.0250957	no	0.218296	no	-0.122547	no	-0.166439	no
O96013	Serine/threonine-protein kinase PAK 4	PAK4	0.0386902	no	-0.0964439	no	-0.0489218	no	-0.0109139	no	-0.144775	no
O96018	Amyloid beta A4 precursor protein-binding family A member 3	APBA3	-0.337263	no	-0.26543	no	-0.0973336	no	-0.106513	no	0.22137	no
O96019	Actin-like protein 6A	ACTL6A	-0.00561428	no	-0.0109768	no	-0.0302819	no	-0.0341929	no	-0.0482068	no
O96028	Histone-lysine N-methyltransferase NSD2	WHSC1	-0.151676	no	-0.0389448	no	-0.0932778	no	-0.111261	no	-0.0503355	no
Q9UK45	U6 snRNA-associated Sm-like protein LSm7	LSM7	0.15204	no	0.334668	yes_up	0.0871004	no	0.190528	yes_up	0.641649	yes_up
P00167	Cytochrome b5	CYB5A	0.0201625	no	0.150609	no	0.15954	no	0.148957	no	0.101506	no
Q9NRR8	CDC42 small effector protein 1	CDC42SE1	-0.0456933	no	0.356556	no	0.022236	no	0.0986035	no	0.636937	yes_up
P00338	L-lactate dehydrogenase A chain	LDHA	-0.0405314	no	-0.0207205	no	-0.0664754	no	-0.0649034	no	-0.0985629	no
P00367	Glutamate dehydrogenase 1, mitochondrial	GLUD1	-0.132163	no	-0.16756	no	0.138826	no	0.126657	no	-0.080369	no
Q96B23	Uncharacterized protein C18orf25	C18orf25	0.133372	no	0.159831	no	0.11488	no	0.110879	no	0.194017	no
P00387	NADH-cytochrome b5 reductase 3	CYB5R3	-0.131363	no	0.13788	no	0.198991	no	0.0498505	no	0.248356	no
P00390	Glutathione reductase, mitochondrial	GSR	0.117927	no	0.142571	no	0.058254	no	0.0889373	no	0.343224	no
Q9H7D7	WD repeat-containing protein 26	WDR26	0.0961027	no	0.207382	no	0.000919558	no	-0.0326162	no	0.636927	yes_up
P00441	Superoxide dismutase [Cu-Zn]	SOD1	0.179015	no	0.116626	no	0.103575	no	0.159246	no	0.150145	no
P00451	Coagulation factor VIII	F8	0.0528693	no	-0.046604	no	0.245967	no	0.187207	no	-0.115337	no
P00491	Purine nucleoside phosphorylase	PNP	-0.024233	no	-0.096261	no	-0.0130366	no	-0.0334245	no	0.0673861	no
P00492	Hypoxanthine-guanine phosphoribosyltransferase	HPRT1	0.0868902	no	-0.13075	no	0.0189691	no	0.0222305	no	-0.219546	no
P00505	Aspartate aminotransferase, mitochondrial	GOT2	-0.104156	no	-0.298629	no	0.0680194	no	0.0542706	no	-0.267468	no
O00115	Deoxyribonuclease-2-alpha	DNASE2	0.250654	yes_up	0.246517	yes_up	0.172554	yes_up	0.201973	yes_up	0.107004	no
P00558	Phosphoglycerate kinase 1	PGK1	0.174331	no	0.165537	no	0.118849	no	0.13019	no	0.217412	no
P00568	Adenylate kinase isoenzyme 1	AK1	-0.0804621	no	-0.0253376	no	-0.089994	no	-0.0966784	no	0.149512	no
P02794	Ferritin heavy chain	FTH1	-0.0945483	no	-0.0944658	no	0.0562242	no	-0.0957281	no	0.0630583	no
Q9NVI7	ATPase family AAA domain-containing protein 3A	ATAD3A	-0.198587	no	0.15208	no	0.558327	yes_up	0.203577	no	-0.043048	no
Q16666	Gamma-interferon-inducible protein 16	IFI16	0.0619547	no	0.0729007	no	0.0031119	no	0.0272392	no	0.628383	yes_up
P01034	Cystatin-C	CST3	-0.0485663	no	0.162578	no	-0.0746185	no	-0.100246	no	-0.00384949	no
P01111	GTPase NRas	NRAS	-0.121455	no	-0.112024	no	0.0284509	no	-0.0493906	no	-0.197867	no
P01116	GTPase KRas	KRAS	-0.134768	no	-0.0134716	no	0.0572003	no	0.0168877	no	0.0241254	no
P02144	Myoglobin	MB	0.119446	no	0.0653356	no	0.0260121	no	0.068345	no	0.424884	no
P02545	Prelamin-A/C	LMNA	0.0631234	no	0.017331	no	0.0029262	no	0.0305968	no	0.17513	no
P02649	Apolipoprotein E	APOE	-0.0488509	no	-0.082572	no	-0.044997	no	-0.113158	no	-0.0879109	no
Q4KWH8	1-phosphatidylinositol 4,5-bisphosphate phosphodiesterase eta-1	PLCH1	-0.140739	no	-0.0274868	no	0.0565018	no	-0.142386	no	0.112059	no
P02743	Serum amyloid P-component	APCS	-0.165464	no	-0.0815306	no	0.0480136	no	-0.29464	no	-0.0361354	no
P02786	Transferrin receptor protein 1	TFRC	-0.203739	no	0.0850833	no	0.0156988	no	-0.0467694	no	-0.214926	no
Q9H1Z4	WD repeat-containing protein 13	WDR13	0.195263	no	0.387241	yes_up	0.130809	no	0.11638	no	0.624629	yes_up
Q9BQ48	39S ribosomal protein L34, mitochondrial	MRPL34	0.131804	no	0.264718	no	0.0409452	no	0.186897	no	0.623762	yes_up
P04040	Catalase	CAT	-0.0707141	no	-0.087907	no	0.072739	no	0.0279845	no	0.0173036	no
P04049	RAF proto-oncogene serine/threonine-protein kinase	RAF1	0.0671529	no	0.0559724	no	-0.070878	no	-0.0207249	no	0.145888	no
P04062	Glucosylceramidase	GBA	0.133024	no	0.0286721	no	0.0730526	no	0.0917175	no	-0.154599	no
P61326	Protein mago nashi homolog	MAGOH	0.0786106	no	0.0519198	no	0.0916097	no	0.113603	no	0.0623091	no
P04075	Fructose-bisphosphate aldolase A	ALDOA	0.0422883	no	0.0414263	no	-0.0177861	no	-0.00527183	no	0.109775	no
P04080	Cystatin-B	CSTB	0.0800975	no	0.000737015	no	0.0043213	no	0.00101519	no	0.165384	no
P04083	Annexin A1	ANXA1	0.163018	no	0.160779	no	0.113642	no	0.120861	no	0.340944	no
P46779	60S ribosomal protein L28	RPL28	0.0910658	no	0.220765	no	0.0723706	no	0.0916355	no	0.266714	no
P48723	Heat shock 70 kDa protein 13	HSPA13	-0.334703	no	-0.317012	yes_down	-0.0889962	no	-0.260044	no	-0.439766	no
Q9UP83	Conserved oligomeric Golgi complex subunit 5	COG5	0.0735114	no	0.0695115	no	0.106994	no	0.0704791	no	0.166906	no
Q96FJ2	Dynein light chain 2, cytoplasmic	DYNLL2	0.302444	yes_up	0.238105	no	0.0815315	no	0.0693901	no	0.143779	no
O95185	Netrin receptor UNC5C	UNC5C	0.00880091	no	0.275413	no	0.532801	no	0.586831	yes_up	0.622413	yes_up
P04259	Keratin, type II cytoskeletal 6B	KRT6B	-0.0334875	no	-0.065342	no	-0.0566988	no	-0.0862633	no	-0.1055	no
O95340	Bifunctional 3'-phosphoadenosine 5'-phosphosulfate synthase 2	PAPSS2	0.210554	no	0.278552	no	0.116213	no	0.0853095	no	0.621599	yes_up
P04271	Protein S100-B	S100B	0.206857	no	0.268857	no	0.289102	no	0.205936	no	0.194655	no
P04350	Tubulin beta-4A chain	TUBB4A	-0.44365	no	-0.301929	no	0.170348	no	-0.0660041	no	0.257056	no
P04406	Glyceraldehyde-3-phosphate dehydrogenase	GAPDH	0.0760532	no	0.033199	no	0.0124761	no	0.00902896	no	0.00598563	no
P04424	Argininosuccinate lyase	ASL	-0.00762002	no	-0.00605063	no	-0.0137825	no	-0.0539621	no	0.0502661	no
P04439	HLA class I histocompatibility antigen, A-3 alpha chain	HLA-A	-0.15242	no	0.154383	no	0.247862	no	0.168574	no	-0.100662	no
P04626	Receptor tyrosine-protein kinase erbB-2	ERBB2	-0.0776164	no	-0.0571517	no	-0.00887385	no	-0.17364	no	0.155876	no
P04632	Calpain small subunit 1	CAPNS1	0.179749	no	0.189048	no	0.0666862	no	0.138471	no	0.172948	no
Q9BY11	Protein kinase C and casein kinase substrate in neurons protein 1	PACSIN1	0.411419	yes_up	0.335515	yes_up	0.153328	yes_up	0.268088	yes_up	0.230385	no
Q13188	Serine/threonine-protein kinase 3	STK3	0.236927	yes_up	0.198801	no	0.112949	no	0.16741	no	0.400229	no
P04843	Dolichyl-diphosphooligosaccharide--protein glycosyltransferase subunit 1	RPN1	-0.222673	no	0.162234	no	0.236346	no	0.0606022	no	0.0821073	no
P04844	Dolichyl-diphosphooligosaccharide--protein glycosyltransferase subunit 2	RPN2	-0.255459	no	0.00915386	no	0.16177	no	-0.0277634	no	-0.15215	no
P04899	Guanine nucleotide-binding protein G(i) subunit alpha-2	GNAI2	-0.42261	no	-0.268557	no	-0.113849	no	-0.250732	no	-0.178713	no
Q9NRM1	Enamelin	ENAM	0.221957	yes_up	0.206006	no	0.123077	no	0.195059	no	0.219576	no
P05023	Sodium/potassium-transporting ATPase subunit alpha-1	ATP1A1	-0.292076	no	0.0461365	no	0.193621	no	0.0056928	no	-0.0383271	no
P53611	Geranylgeranyl transferase type-2 subunit beta	RABGGTB	0.230728	yes_up	0.0682719	no	0.12757	no	0.169331	no	-0.19436	no
Q02040	A-kinase anchor protein 17A	AKAP17A	0.00827152	no	0.0453079	no	0.0259548	no	0.104592	no	0.063217	no
P12236	ADP/ATP translocase 3	SLC25A6	-0.221275	yes_down	0.319704	no	0.807174	yes_up	0.267994	yes_up	0.0457351	no
Q9Y5U2	Protein TSSC4	TSSC4	0.229668	yes_up	-0.0153891	no	-0.00947576	no	0.108813	no	-0.00633729	no
P05114	Non-histone chromosomal protein HMG-14	HMGN1	0.307899	no	0.252627	no	0.1284	no	0.197476	no	0.142928	no
P47985	Cytochrome b-c1 complex subunit Rieske, mitochondrial	UQCRFS1	-0.036482	no	0.139207	no	0.416532	yes_up	0.146244	no	0.0580451	no
Q9UBZ9	DNA repair protein REV1	REV1	0.118324	no	0.270248	no	0.21042	no	0.116463	no	0.618779	yes_up
Q8WY36	HMG box transcription factor BBX	BBX	0.0748617	no	0.024359	no	0.182161	yes_up	0.106783	no	0.398206	no
P05166	Propionyl-CoA carboxylase beta chain, mitochondrial	PCCB	-0.355416	no	-0.387845	no	0.122161	no	-0.00450639	no	-0.250362	no
P05198	Eukaryotic translation initiation factor 2 subunit 1	EIF2S1	0.0045548	no	-0.0236379	no	-0.0548528	no	-0.0349495	no	-0.0630402	no
P22307	Non-specific lipid-transfer protein	SCP2	0.229259	yes_up	0.109	no	0.119771	no	0.132116	no	0.113655	no
P05362	Intercellular adhesion molecule 1	ICAM1	-0.0822286	no	0.0737113	no	0.00395445	no	0.0355222	no	0.246569	no
P05386	60S acidic ribosomal protein P1	RPLP1	0.000856318	no	0.0309081	no	-0.140175	no	-0.136543	no	0.025109	no
P05387	60S acidic ribosomal protein P2	RPLP2	-0.0109645	no	-0.142431	no	-0.0747149	no	-0.0392761	no	-0.21577	no
P05388	60S acidic ribosomal protein P0	RPLP0	0.00605579	no	-0.0691163	no	-0.0725454	no	-0.0609443	no	-0.0532146	no
P05412	Transcription factor AP-1	JUN	0.256944	no	0.259808	no	0.0426642	no	0.163778	no	-0.12684	no
Q9Y320	Thioredoxin-related transmembrane protein 2	TMX2	-0.136034	no	0.132116	no	0.102313	no	-0.0177077	no	-0.11802	no
P05455	Lupus La protein	SSB	0.0909729	no	0.0534374	no	0.0300213	no	0.0322281	no	0.136124	no
P05556	Integrin beta-1	ITGB1	-0.140412	no	0.122307	no	0.270351	no	0.181557	no	-0.111873	no
P05783	Keratin, type I cytoskeletal 18	KRT18	0.051762	no	0.046828	no	0.0155021	no	0.0242621	no	0.0956934	no
P05787	Keratin, type II cytoskeletal 8	KRT8	0.12867	no	0.00644044	no	0.0143186	no	0.0511221	no	0.0660668	no
P06132	Uroporphyrinogen decarboxylase	UROD	0.0669327	no	0.0918079	no	0.00585818	no	-0.0139431	no	0.389924	no
P06239	Tyrosine-protein kinase Lck	LCK	0.0873956	no	0.082258	no	0.0719679	no	0.152898	no	0.0697905	no
P06280	Alpha-galactosidase A	GLA	0.0638865	no	0.0860385	no	0.0311056	no	0.0721925	no	0.0503746	no
Q00535	Cyclin-dependent kinase 5	CDK5	-0.157665	no	0.00209492	no	0.0321569	no	0.0790011	no	0.328311	no
P06396	Gelsolin	GSN	0.206765	no	0.17115	no	0.129264	no	0.163778	no	0.392065	no
P06400	Retinoblastoma-associated protein	RB1	-0.0305183	no	0.00617933	no	-0.0522138	no	-0.0253353	no	-0.398554	no
Q9Y3X0	Coiled-coil domain-containing protein 9	CCDC9	0.119335	no	0.174245	no	0.0786561	no	0.0897669	no	0.467592	no
P06493	Cyclin-dependent kinase 1	CDK1	-0.153328	no	0.12308	no	-0.173343	no	-0.112477	no	0.0487929	no
P06576	ATP synthase subunit beta, mitochondrial	ATP5B	-0.169187	no	-0.264255	no	0.150213	no	0.0629505	no	-0.250102	no
P06703	Protein S100-A6	S100A6	0.0417209	no	0.0452683	no	0.0147389	no	0.0112938	no	0.451826	no
Q9NTX5	Ethylmalonyl-CoA decarboxylase	ECHDC1	-0.078722	no	-0.0566796	no	0.03759	no	0.112685	no	0.176022	no
P06730	Eukaryotic translation initiation factor 4E	EIF4E	0.185825	no	0.12741	no	0.0688142	no	0.118507	no	0.0140612	no
P06733	Alpha-enolase	ENO1	0.0490329	no	0.0179214	no	-0.031015	no	-0.0287243	no	0.034814	no
P06737	Glycogen phosphorylase, liver form	PYGL	0.0308459	no	0.025415	no	0.00543182	no	0.0135638	no	-0.022362	no
P06744	Glucose-6-phosphate isomerase	GPI	0.129581	no	0.0573647	no	0.0420445	no	0.0530136	no	0.0963019	no
P29590	Protein PML	PML	0.0491254	no	0.088659	no	-0.00512451	no	0.0326894	no	0.617386	yes_up
P06748	Nucleophosmin	NPM1	-0.0186621	no	-0.0915861	no	-0.0874378	no	-0.0403705	no	-0.170134	no
P06753	Tropomyosin alpha-3 chain	TPM3	0.099401	no	0.111571	no	0.000379486	no	0.0395761	no	0.116212	no
P06756	Integrin alpha-V	ITGAV	-0.0924064	no	0.0863937	no	0.198438	no	0.103202	no	0.168466	no
P06865	Beta-hexosaminidase subunit alpha	HEXA	0.0764675	no	0.0167135	no	0.0796123	no	0.0617764	no	-0.0778057	no
P07099	Epoxide hydrolase 1	EPHX1	0.0622545	no	0.04807	no	0.225876	no	0.126601	no	-0.011737	no
P07108	Acyl-CoA-binding protein	DBI	0.328877	no	0.143445	no	0.128374	no	0.198645	no	0.184509	no
P07195	L-lactate dehydrogenase B chain	LDHB	0.0154736	no	-0.00974703	no	-0.0223746	no	-0.041786	no	-0.0775406	no
P07199	Major centromere autoantigen B	CENPB	0.00197916	no	-0.106965	no	-0.117006	no	-0.0697633	no	-0.0975292	no
P07203	Glutathione peroxidase 1	GPX1	-0.147064	no	-0.210369	no	0.00881089	no	-0.0078152	no	-0.0699537	no
P07205	Phosphoglycerate kinase 2	PGK2	0.124691	no	0.130972	no	0.0949519	no	0.0202061	no	0.127215	no
P07237	Protein disulfide-isomerase	P4HB	0.12503	no	0.0333001	no	0.0447503	no	0.0847353	no	-0.0183474	no
P07305	Histone H1.0	H1F0	0.110203	no	0.00472985	no	0.0403065	no	0.0704564	no	0.371308	no
P07311	Acylphosphatase-1	ACYP1	0.0528974	no	-0.018224	no	0.0860326	no	0.0673684	no	-0.0490917	no
P07339	Cathepsin D	CTSD	0.0716781	no	-0.107464	no	-0.0192353	no	0.00434	no	-0.506497	no
P07355	Annexin A2	ANXA2	0.0772207	no	0.05685	no	0.0516191	no	0.0509963	no	0.127194	no
P07384	Calpain-1 catalytic subunit	CAPN1	0.0433626	no	0.0382161	no	0.0353015	no	-0.00129235	no	0.0997631	no
P07437	Tubulin beta chain	TUBB	0.0893965	no	0.0797051	no	0.0218867	no	0.061124	no	0.194738	no
Q9NSA3	Beta-catenin-interacting protein 1	CTNNBIP1	0.227741	yes_up	-0.0413108	no	0.133025	no	0.114482	no	-0.25351	no
P07602	Prosaposin	PSAP	0.150194	no	0.012099	no	0.129902	no	0.0871568	no	-0.189015	no
P07686	Beta-hexosaminidase subunit beta	HEXB	0.129434	no	0.000924555	no	0.0750721	no	0.0580414	no	0.00317799	no
Q6ZN08	Putative zinc finger protein 66	ZNF66	0.389015	yes_up	0.0947828	no	0.176141	yes_up	0.252713	yes_up	0.00579794	no
P07737	Profilin-1	PFN1	-0.0588164	no	-0.180073	no	-0.132106	no	-0.157362	no	-0.271169	no
P07741	Adenine phosphoribosyltransferase	APRT	0.0196663	no	-0.0188795	no	-0.0360283	no	-0.0108025	no	-0.026265	no
P07814	Bifunctional glutamate/proline--tRNA ligase	EPRS	0.0665954	no	0.0203542	no	0.0100558	no	0.0129809	no	0.0856848	no
P07858	Cathepsin B	CTSB	-0.0703507	no	0.0199545	no	0.0101153	no	-0.0487947	no	-0.0879671	no
P09669	Cytochrome c oxidase subunit 6C	COX6C	-0.0777468	no	0.328035	yes_up	0.53807	yes_up	0.205932	yes_up	0.0757117	no
Q9BW30	Tubulin polymerization-promoting protein family member 3	TPPP3	0.336213	yes_up	0.244336	no	0.196994	no	0.318917	yes_up	0.269549	no
P07910	Heterogeneous nuclear ribonucleoproteins C1/C2	HNRNPC	0.0553334	no	-0.0126331	no	0.00675124	no	0.0140916	no	-0.042461	no
P07919	Cytochrome b-c1 complex subunit 6, mitochondrial	UQCRH	-0.172901	no	-0.0875023	no	0.147993	no	0.0756583	no	0.00193026	no
Q9ULI3	Protein HEG homolog 1	HEG1	0.0930029	no	0.260906	no	-0.0257798	no	0.207549	no	0.6114	yes_up
Q86TI0	TBC1 domain family member 1	TBC1D1	0.0922463	no	0.270316	no	0.241653	yes_up	0.0794778	no	0.604147	yes_up
P32455	Interferon-induced guanylate-binding protein 1	GBP1	0.0963499	no	0.068668	no	0.0431418	no	0.00722527	no	0.599414	yes_up
P07954	Fumarate hydratase, mitochondrial	FH	-0.134951	no	-0.158098	no	0.045416	no	0.0346063	no	-0.127972	no
P07996	Thrombospondin-1	THBS1	-0.204646	no	0.124783	no	-0.208011	no	0.0289613	no	0.191421	no
P08047	Transcription factor Sp1	SP1	-0.130486	no	-0.049347	no	-0.123746	no	-0.0999452	no	-0.0785797	no
P08048	Zinc finger Y-chromosomal protein	ZFY	0.173306	no	0.0911455	no	0.117764	no	0.114035	no	0.171215	no
P08069	Insulin-like growth factor 1 receptor	IGF1R	-0.234744	no	0.133302	no	0.0648851	no	-0.0992048	no	-0.119471	no
O43933	Peroxisome biogenesis factor 1	PEX1	-0.377006	no	0.130566	no	-0.257042	no	-0.276776	no	0.598282	yes_up
Q01650	Large neutral amino acids transporter small subunit 1	SLC7A5	-0.0640322	no	0.14172	no	0.226104	no	0.19932	no	0.368451	no
O94763	Unconventional prefoldin RPB5 interactor 1	URI1	0.126947	no	0.227519	no	0.026294	no	0.159167	no	0.597376	yes_up
P08236	Beta-glucuronidase	GUSB	-0.039997	no	0.0506349	no	-0.0088213	no	-0.051756	no	0.170564	no
P08237	ATP-dependent 6-phosphofructokinase, muscle type	PFKM	0.091351	no	0.0984055	no	0.0356336	no	0.0406228	no	0.231368	no
P08238	Heat shock protein HSP 90-beta	HSP90AB1	0.22761	no	0.115543	no	0.119964	no	0.143596	no	-0.367713	no
P08240	Signal recognition particle receptor subunit alpha	SRPR	-0.12855	no	0.0601328	no	0.134138	no	0.0305053	no	0.0935516	no
O95478	Ribosome biogenesis protein NSA2 homolog	NSA2	-0.147881	no	-0.146261	no	-0.135377	yes_down	-0.171577	yes_down	-0.111636	no
P08397	Porphobilinogen deaminase	HMBS	0.107806	no	0.145208	no	0.0536679	no	0.0287543	no	0.267355	no
P56385	ATP synthase subunit e, mitochondrial	ATP5I	0.00840333	no	0.216526	no	0.39194	yes_up	0.177855	no	-0.0577975	no
O95786	Probable ATP-dependent RNA helicase DDX58	DDX58	-0.166809	yes_down	-0.0918898	no	-0.0656249	no	-0.125641	no	0.596263	yes_up
Q9H4Z3	Phosphorylated CTD-interacting factor 1	PCIF1	0.0229708	no	0.0725443	no	-0.0428294	no	0.0233006	no	0.594753	yes_up
P08579	U2 small nuclear ribonucleoprotein B''	SNRPB2	0.122271	no	-0.0392697	no	0.0161331	no	0.0799936	no	-0.117333	no
Q13823	Nucleolar GTP-binding protein 2	GNL2	-0.107003	no	-0.00467264	no	-0.165083	no	-0.112413	no	-0.0813242	no
P62306	Small nuclear ribonucleoprotein F	SNRPF	0.0966278	no	0.0751589	no	0.0933976	no	-0.00920096	no	-0.113842	no
P08590	Myosin light chain 3	MYL3	0.0402453	no	-0.253574	no	-0.0364029	no	-0.129165	no	-0.0679751	no
P08621	U1 small nuclear ribonucleoprotein 70 kDa	SNRNP70	0.0972051	no	0.107625	no	0.0265652	no	0.0725499	no	0.18681	no
P08651	Nuclear factor 1 C-type	NFIC	-0.00266486	no	-0.182622	no	-0.0201719	no	-0.0836369	no	-0.394867	no
Q7Z2T5	TRMT1-like protein	TRMT1L	0.0307656	no	-0.00503789	no	-0.0244659	no	-0.0653519	no	0.101881	no
P08729	Keratin, type II cytoskeletal 7	KRT7	0.0362828	no	0.0230969	no	-0.0440295	no	-0.0160803	no	0.157063	no
P17301	Integrin alpha-2	ITGA2	-0.194246	no	0.278029	yes_up	0.185909	no	-0.0112236	no	0.136879	no
P08758	Annexin A5	ANXA5	-0.000111761	no	-0.105508	no	-0.0581853	no	-0.0567481	no	-0.0247202	no
Q16822	Phosphoenolpyruvate carboxykinase [GTP], mitochondrial	PCK2	-0.0902349	no	-0.227577	yes_down	0.105681	no	0.0574682	no	0.594324	yes_up
Q9BV57	1,2-dihydroxy-3-keto-5-methylthiopentene dioxygenase	ADI1	0.204332	yes_up	0.124546	no	0.125915	no	0.11695	no	0.108658	no
P08865	40S ribosomal protein SA	RPSA	0.0276513	no	9.23307e-05	no	-0.0436442	no	-0.0155363	no	-0.105969	no
P08F94	Fibrocystin	PKHD1	0.308579	no	0.0225571	no	0.148278	no	0.119133	no	-0.270841	no
O94826	Mitochondrial import receptor subunit TOM70	TOMM70A	-0.0893385	no	0.165689	no	0.387646	yes_up	0.106377	no	0.0833284	no
P09012	U1 small nuclear ribonucleoprotein A	SNRPA	0.0742675	no	-0.0114585	no	-0.0187281	no	0.0127654	no	0.130252	no
P09104	Gamma-enolase	ENO2	0.035651	no	0.0109252	no	0.0073545	no	0.0494663	no	0.155455	no
P09110	3-ketoacyl-CoA thiolase, peroxisomal	ACAA1	-0.0100036	no	0.0381331	no	0.00989114	no	0.0239854	no	0.0346441	no
P09132	Signal recognition particle 19 kDa protein	SRP19	0.055377	no	-0.0174545	no	0.0339508	no	0.0203832	no	0.0684123	no
P09211	Glutathione S-transferase P	GSTP1	0.202837	no	0.161087	no	0.128974	no	0.145825	no	0.349277	no
P09234	U1 small nuclear ribonucleoprotein C	SNRPC	0.129862	no	0.0947332	no	0.0527108	no	0.0495578	no	-0.0801252	no
P09382	Galectin-1	LGALS1	0.017959	no	-0.0199127	no	-0.0269146	no	-0.0464738	no	-0.0225185	no
P09417	Dihydropteridine reductase	QDPR	0.0117684	no	0.00301828	no	-0.042542	no	0.0155174	no	0.207581	no
P09429	High mobility group protein B1	HMGB1	0.274397	no	0.241059	no	0.0595208	no	0.154572	no	0.221039	no
P09455	Retinol-binding protein 1	RBP1	-0.193814	no	-0.212727	no	-0.205341	no	-0.32659	no	0.0868874	no
P09467	Fructose-1,6-bisphosphatase 1	FBP1	-0.0626791	no	-0.122192	no	-0.149938	no	-0.13999	no	-0.117933	no
P09471	Guanine nucleotide-binding protein G(o) subunit alpha	GNAO1	0.117125	no	0.210107	no	0.288303	no	0.284959	no	0.092752	no
P09493	Tropomyosin alpha-1 chain	TPM1	0.063269	no	0.0844748	no	0.0976632	no	0.103978	no	0.0925879	no
P09496	Clathrin light chain A	CLTA	0.0407568	no	0.0505295	no	-0.0353352	no	0.00468428	no	0.0587345	no
P09497	Clathrin light chain B	CLTB	0.0588042	no	-0.0170862	no	-0.0187471	no	0.000212596	no	-0.0609681	no
P09525	Annexin A4	ANXA4	0.0977785	no	0.0646838	no	0.0947986	no	0.0860854	no	0.182698	no
P09543	2',3'-cyclic-nucleotide 3'-phosphodiesterase	CNP	-0.0637715	no	-0.102107	no	0.0158595	no	-0.0418059	no	0.0624712	no
P09622	Dihydrolipoyl dehydrogenase, mitochondrial	DLD	-0.0527414	no	-0.216013	no	0.094297	no	0.132808	no	-0.164013	no
P09651	Heterogeneous nuclear ribonucleoprotein A1	HNRNPA1	0.0449691	no	-0.0542121	no	-0.0732342	no	-0.0353156	no	-0.220118	no
P09661	U2 small nuclear ribonucleoprotein A'	SNRPA1	-0.0332345	no	-0.0835065	no	-0.0934591	no	-0.0619846	no	-0.122846	no
O75093	Slit homolog 1 protein	SLIT1	-0.0794464	no	0.277432	yes_up	0.169128	no	0.0170673	no	0.439747	no
P09758	Tumor-associated calcium signal transducer 2	TACSTD2	0.0263772	no	0.188872	no	0.253997	no	0.188202	no	0.299248	no
P09874	Poly [ADP-ribose] polymerase 1	PARP1	0.139066	no	0.101591	no	0.0870383	no	0.108582	no	0.0139316	no
P09884	DNA polymerase alpha catalytic subunit	POLA1	-0.319159	no	-0.149742	no	-0.137775	no	-0.231105	no	-0.115667	no
P08779	Keratin, type I cytoskeletal 16	KRT16	0.397205	yes_up	0.0905983	no	0.238899	yes_up	0.268666	yes_up	0.0536783	no
P09914	Interferon-induced protein with tetratricopeptide repeats 1	IFIT1	0.0583798	no	-0.0721692	no	0.0157609	no	0.00922857	no	1.26865	no
P09960	Leukotriene A-4 hydrolase	LTA4H	0.0694733	no	0.0564569	no	0.0232647	no	0.0197379	no	0.17532	no
P09972	Fructose-bisphosphate aldolase C	ALDOC	-0.0292716	no	0.0136453	no	-0.0130798	no	-0.031602	no	0.252816	no
O60831	PRA1 family protein 2	PRAF2	-0.0337614	no	0.347102	yes_up	0.489019	yes_up	0.450488	yes_up	0.586661	yes_up
P0C7T5	Ataxin-1-like	ATXN1L	-0.27993	no	-0.0532925	no	-0.27691	no	-0.405408	no	0.0891384	no
P62841	40S ribosomal protein S15	RPS15	0.244175	yes_up	0.272916	yes_up	0.0229123	no	0.0856795	no	0.13866	no
P0CAP2	DNA-directed RNA polymerase II subunit GRINL1A	POLR2M	-0.164363	no	-0.113956	no	-0.0507381	no	-0.0671298	no	0.0829697	no
P0CB43	Protein FAM203B	FAM203B	-0.112277	no	-0.15732	no	-0.130705	no	-0.108361	no	-0.297043	no
P0CG38	POTE ankyrin domain family member I	POTEI	0.0605146	no	0.0262007	no	0.0262758	no	-0.124649	no	-0.174388	no
P0CW22	40S ribosomal protein S17-like	RPS17L	0.0968317	no	0.0122152	no	-0.0124538	no	0.0588904	no	-0.215394	no
Q14191	Werner syndrome ATP-dependent helicase	WRN	0.325356	yes_up	0.271132	yes_up	0.0882828	no	0.219437	no	0.0892484	no
P10109	Adrenodoxin, mitochondrial	FDX1	0.0862725	no	-0.322815	no	0.112086	no	0.167422	no	-0.229897	no
P10114	Ras-related protein Rap-2a	RAP2A	-0.18972	no	-0.0414674	no	0.303889	no	-0.000340765	no	-0.254471	no
P10155	60 kDa SS-A/Ro ribonucleoprotein	TROVE2	0.0847311	no	0.118081	no	0.0130785	no	0.0213063	no	0.289438	no
P10253	Lysosomal alpha-glucosidase	GAA	0.0403184	no	0.0467892	no	0.0291043	no	0.0284348	no	0.209267	no
Q15363	Transmembrane emp24 domain-containing protein 2	TMED2	-0.190442	no	0.058209	no	0.168895	no	0.066444	no	0.01425	no
P04066	Tissue alpha-L-fucosidase	FUCA1	0.0117553	no	-0.0958268	no	0.0760273	no	0.0328663	no	0.00534797	no
O95831	Apoptosis-inducing factor 1, mitochondrial	AIFM1	-0.172971	no	-0.0351931	no	0.305421	no	0.180893	no	-0.0687739	no
P10451	Osteopontin	SPP1	-0.351134	no	-0.360304	no	-0.245412	no	-0.350303	no	0.00478169	no
Q9NXG2	THUMP domain-containing protein 1	THUMPD1	-0.0104127	no	-0.0288898	no	-0.0363816	no	5.92845e-05	no	-0.0750004	no
O75380	NADH dehydrogenase [ubiquinone] iron-sulfur protein 6, mitochondrial	NDUFS6	0.0412649	no	0.254823	yes_up	0.43083	yes_up	0.234136	yes_up	0.578451	yes_up
Q9HB15	Potassium channel subfamily K member 12	KCNK12	0.110374	no	0.0175589	no	-0.140339	no	-0.0413777	no	0.573613	yes_up
P10599	Thioredoxin	TXN	-0.00829945	no	-0.176551	no	-0.104482	no	-0.14058	no	-0.130169	no
P56211	cAMP-regulated phosphoprotein 19	ARPP19	0.260517	yes_up	0.412418	no	0.0064746	no	0.0765144	no	0.570207	yes_up
P10619	Lysosomal protective protein	CTSA	-0.0102209	no	-0.0550431	no	-0.0223495	no	-0.00166155	no	-0.0899954	no
P10644	cAMP-dependent protein kinase type I-alpha regulatory subunit	PRKAR1A	0.0352512	no	-0.0422269	no	-0.00320312	no	-0.0135743	no	-0.160617	no
P10768	S-formylglutathione hydrolase	ESD	0.127985	no	0.143306	no	0.0287389	no	0.0536752	no	0.272919	no
P10809	60 kDa heat shock protein, mitochondrial	HSPD1	0.123639	no	-0.187211	no	0.391041	no	0.373391	no	-0.210609	no
Q9NQ29	Putative RNA-binding protein Luc7-like 1	LUC7L	-0.166098	yes_down	-0.0759163	no	-0.232531	yes_down	-0.192325	yes_down	-0.0556759	no
P11021	78 kDa glucose-regulated protein	HSPA5	0.0745296	no	0.0151788	no	0.0777864	no	0.0722505	no	0.173297	no
P11047	Laminin subunit gamma-1	LAMC1	-0.242818	no	-0.131505	no	-0.167846	no	-0.11848	no	-0.284384	no
Q7L1W4	Volume-regulated anion channel subunit LRRC8D	LRRC8D	0.0110042	no	0.117164	no	0.298664	no	0.279153	no	0.570188	yes_up
P11142	Heat shock cognate 71 kDa protein	HSPA8	0.170412	no	0.0389737	no	0.109057	no	0.137018	no	-0.189589	no
P10606	Cytochrome c oxidase subunit 5B, mitochondrial	COX5B	-0.155313	no	0.107825	no	0.510213	yes_up	0.1949	no	0.0732138	no
O95169	NADH dehydrogenase [ubiquinone] 1 beta subcomplex subunit 8, mitochondrial	NDUFB8	-0.116012	no	0.176397	no	0.717233	yes_up	0.258003	no	-0.123065	no
P11172	Uridine 5'-monophosphate synthase	UMPS	-0.0313455	no	0.0171664	no	-0.0807819	no	-0.0888171	no	-0.00739536	no
Q8NBM8	Prenylcysteine oxidase-like	PCYOX1L	0.0479702	no	0.184104	no	0.0503517	no	0.109281	no	0.19612	no
P08473	Neprilysin	MME	0.0251982	no	0.150071	no	0.30178	yes_up	0.247351	yes_up	0.0347132	no
P11216	Glycogen phosphorylase, brain form	PYGB	-0.0401106	no	-0.0361579	no	-0.0614524	no	-0.0703062	no	0.150603	no
Q9NZ45	CDGSH iron-sulfur domain-containing protein 1	CISD1	0.0351502	no	0.429152	yes_up	0.543497	yes_up	0.336872	no	0.565013	yes_up
Q6W2J9	BCL-6 corepressor	BCOR	0.0353611	no	0.269321	yes_up	0.0379505	no	0.000686889	no	0.559639	yes_up
P11234	Ras-related protein Ral-B	RALB	-0.00262493	no	0.179633	no	0.147877	no	0.121783	no	0.2342	no
P78330	Phosphoserine phosphatase	PSPH	0.0199182	no	0.0902128	no	-0.00400672	no	0.0811042	no	0.555216	yes_up
P11277	Spectrin beta chain, erythrocytic	SPTB	-0.0639543	no	-0.0544774	no	0.108045	no	0.126997	no	-0.261654	no
P11279	Lysosome-associated membrane glycoprotein 1	LAMP1	-0.0416991	no	0.0846354	no	0.107409	no	0.1221	no	-0.224747	no
P11310	Medium-chain specific acyl-CoA dehydrogenase, mitochondrial	ACADM	-0.0404972	no	-0.149629	no	0.100698	no	0.0743659	no	-0.0712624	no
P11387	DNA topoisomerase 1	TOP1	0.0643086	no	0.0396127	no	-0.00810672	no	0.0222357	no	0.0561909	no
P11388	DNA topoisomerase 2-alpha	TOP2A	-0.131499	no	-0.0776386	no	-0.169238	no	-0.149153	no	-0.53078	no
P11413	Glucose-6-phosphate 1-dehydrogenase	G6PD	-0.0020687	no	0.0217146	no	-0.0247834	no	-0.045024	no	0.13195	no
P11441	Ubiquitin-like protein 4A	UBL4A	-0.079309	no	-0.0454615	no	0.0181449	no	-0.025508	no	0.0246663	no
P11474	Steroid hormone receptor ERR1	ESRRA	-0.226051	no	-0.188525	no	-0.0926925	no	-0.21914	no	-0.0289984	no
P11498	Pyruvate carboxylase, mitochondrial	PC	-0.113922	no	-0.130981	no	0.0309152	no	-0.0135835	no	0.001254	no
P11511	Aromatase	CYP19A1	0.243255	no	-0.0155507	no	0.134556	no	0.146744	no	0.102413	no
P11586	C-1-tetrahydrofolate synthase, cytoplasmic	MTHFD1	0.0181988	no	0.0474151	no	-0.0323285	no	-0.0139799	no	0.0405763	no
P11766	Alcohol dehydrogenase class-3	ADH5	0.115464	no	0.117732	no	0.0603514	no	0.0854954	no	0.164632	no
P11802	Cyclin-dependent kinase 4	CDK4	-0.0117969	no	0.0399443	no	0.0577334	no	0.0482748	no	-0.172935	no
P11908	Ribose-phosphate pyrophosphokinase 2	PRPS2	0.133195	no	0.0582628	no	0.0816292	no	0.096113	no	0.00798673	no
P11940	Polyadenylate-binding protein 1	PABPC1	0.0946224	no	0.0454075	no	-0.0130964	no	0.0485256	no	-0.165283	no
P12004	Proliferating cell nuclear antigen	PCNA	0.00635181	no	-0.0388675	no	-0.00580021	no	0.0242722	no	-0.259267	no
P12081	Histidine--tRNA ligase, cytoplasmic	HARS	0.106178	no	0.0643549	no	0.0469728	no	0.0482996	no	0.0787168	no
P12109	Collagen alpha-1(VI) chain	COL6A1	0.0351422	no	0.0114333	no	0.144036	no	0.0776247	no	0.349257	no
P12235	ADP/ATP translocase 1	SLC25A4	0.0563684	no	0.184878	no	0.212461	no	0.0537738	no	-0.434072	no
Q8TCN5	Zinc finger protein 507	ZNF507	0.0963886	no	0.193086	no	0.0591131	no	-0.0690825	no	0.55137	yes_up
P12268	Inosine-5'-monophosphate dehydrogenase 2	IMPDH2	0.0139554	no	0.00223653	no	-0.0691986	no	-0.0407007	no	-0.0399744	no
P12270	Nucleoprotein TPR	TPR	0.0199776	no	-0.039851	no	-0.0402886	no	-0.0262014	no	-0.0686849	no
P12277	Creatine kinase B-type	CKB	-0.0378688	no	-0.0302294	no	-0.0972257	no	-0.0863373	no	0.0336335	no
P12429	Annexin A3	ANXA3	0.0808954	no	0.101328	no	0.0152081	no	0.0355162	no	0.224528	no
Q6GMV2	SET and MYND domain-containing protein 5	SMYD5	-0.0478098	no	0.0508196	no	0.0147736	no	-0.0187134	no	0.226704	no
P12814	Alpha-actinin-1	ACTN1	-0.0122555	no	-0.0271884	no	-0.060702	no	-0.0242281	no	-0.0530512	no
Q8NEJ9	Neuroguidin	NGDN	0.0568567	no	0.0511567	no	-0.0605541	no	-0.0546851	no	0.0865426	no
Q8NAV1	Pre-mRNA-splicing factor 38A	PRPF38A	-0.0963404	no	-0.0707164	no	-0.0975526	no	-0.119326	no	-0.226227	no
P12956	X-ray repair cross-complementing protein 6	XRCC6	0.0767225	no	-0.0142781	no	-0.0132854	no	0.0197744	no	-0.0839701	no
P13010	X-ray repair cross-complementing protein 5	XRCC5	0.0762816	no	0.0369455	no	0.00742849	no	0.0275951	no	-0.014458	no
Q9NWS0	PIH1 domain-containing protein 1	PIH1D1	-0.0860032	no	-0.101367	no	-0.127993	no	-0.149427	no	-0.232396	no
Q56VL3	OCIA domain-containing protein 2	OCIAD2	0.0178012	no	0.259878	no	0.435194	yes_up	0.24603	yes_up	0.135009	no
Q9NQ66	1-phosphatidylinositol 4,5-bisphosphate phosphodiesterase beta-1	PLCB1	0.178062	yes_up	0.0461922	no	0.0537712	no	-0.0225019	no	0.0282217	no
P61225	Ras-related protein Rap-2b	RAP2B	-0.302727	yes_down	0.166512	no	0.179464	no	0.0984547	no	0.538964	yes_up
P13489	Ribonuclease inhibitor	RNH1	-0.0987162	no	-0.0493351	no	-0.0921054	no	-0.0902488	no	0.0411467	no
P13639	Elongation factor 2	EEF2	-0.0159635	no	0.0116741	no	-0.0995887	no	-0.077106	no	-0.0158912	no
Q96IF1	LIM domain-containing protein ajuba	AJUBA	-0.271448	yes_down	-0.255979	yes_down	-0.187834	yes_down	-0.198616	yes_down	-0.119455	no
P13667	Protein disulfide-isomerase A4	PDIA4	0.0389188	no	0.0370061	no	0.0291621	no	0.0337131	no	0.0467365	no
P13674	Prolyl 4-hydroxylase subunit alpha-1	P4HA1	0.159928	no	0.123017	no	0.151651	no	0.181027	no	0.0463262	no
P13693	Translationally-controlled tumor protein	TPT1	-0.096802	no	-0.138394	no	-0.110677	no	-0.16837	no	-0.310375	no
P13716	Delta-aminolevulinic acid dehydratase	ALAD	0.0820307	no	-0.0847167	no	-0.0227231	no	-0.012457	no	-0.151754	no
Q9NZD8	Maspardin	SPG21	0.0785963	no	-0.0428254	no	0.0652298	no	0.0380728	no	-0.209945	no
P13796	Plastin-2	LCP1	0.0162445	no	0.0350184	no	0.00465265	no	0.00417463	no	0.0781815	no
P13797	Plastin-3	PLS3	0.056832	no	0.0158586	no	-0.00727092	no	0.0142597	no	-0.0402682	no
P13798	Acylamino-acid-releasing enzyme	APEH	-0.0503294	no	-0.0194734	no	-0.0596848	no	-0.061461	no	0.0173266	no
P13804	Electron transfer flavoprotein subunit alpha, mitochondrial	ETFA	-0.180631	no	-0.211337	no	0.0189236	no	-0.00829364	no	0.0441454	no
P13807	Glycogen [starch] synthase, muscle	GYS1	-0.198755	no	-0.0925321	no	-0.0304001	no	-0.121284	no	-0.0763489	no
P13861	cAMP-dependent protein kinase type II-alpha regulatory subunit	PRKAR2A	0.0214238	no	-0.00256495	no	0.0756161	no	0.0677867	no	0.0406491	no
P13929	Beta-enolase	ENO3	0.102178	no	0.0210232	no	0.0448972	no	0.0313948	no	-0.0523126	no
P13984	General transcription factor IIF subunit 2	GTF2F2	-0.00737806	no	-0.0173194	no	-0.0325511	no	-0.0240923	no	-0.0542651	no
Q86WA6	Valacyclovir hydrolase	BPHL	0.0948316	no	0.0124485	no	0.185761	no	0.162378	no	0.275633	no
P13995	Bifunctional methylenetetrahydrofolate dehydrogenase/cyclohydrolase, mitochondrial	MTHFD2	-0.157051	no	-0.248053	no	0.0512531	no	0.066407	no	-0.313959	no
P14174	Macrophage migration inhibitory factor	MIF	-0.0113091	no	0.0120313	no	-0.0254265	no	-0.023602	no	0.160941	no
P14209	CD99 antigen	CD99	0.110596	no	0.064739	no	0.143867	no	0.190339	no	0.399148	no
P14314	Glucosidase 2 subunit beta	PRKCSH	0.0514249	no	0.0835871	no	0.0462683	no	0.0395751	no	0.0887184	no
P14324	Farnesyl pyrophosphate synthase	FDPS	0.0706236	no	0.13358	no	0.0462751	no	0.0738478	no	0.154131	no
Q9H1E5	Thioredoxin-related transmembrane protein 4	TMX4	-0.0884794	no	0.0197279	no	0.0790695	no	-0.0603042	no	-0.0877606	no
P56134	ATP synthase subunit f, mitochondrial	ATP5J2	-0.0851517	no	0.22805	yes_up	0.646976	yes_up	0.136146	no	0.0472459	no
P14550	Alcohol dehydrogenase [NADP(+)]	AKR1A1	0.0933257	no	0.119599	no	0.0696063	no	0.0510112	no	0.217436	no
P14618	Pyruvate kinase PKM	PKM	0.0111417	no	0.00384266	no	-0.0144619	no	-0.00861713	no	0.0343612	no
Q8N9N7	Leucine-rich repeat-containing protein 57	LRRC57	-0.120618	no	-0.0194155	no	-0.118412	no	-0.11411	no	0.00707233	no
P14625	Endoplasmin	HSP90B1	0.0601742	no	0.0645731	no	0.0635769	no	0.0606594	no	0.105788	no
Q9UQR1	Zinc finger protein 148	ZNF148	-0.171712	yes_down	0.00965041	no	0.0860531	no	-0.0652532	no	0.0481164	no
P14649	Myosin light chain 6B	MYL6B	-0.0248784	no	-0.00921226	no	-0.0210427	no	-0.0502956	no	0.0294589	no
P14678	Small nuclear ribonucleoprotein-associated proteins B and B'	SNRPB	-0.00113419	no	-0.088419	no	0.00523877	no	-0.0404664	no	-0.152208	no
P14735	Insulin-degrading enzyme	IDE	-0.0149939	no	-0.0506496	no	-0.0294111	no	-0.0307378	no	-0.0284361	no
P14859	POU domain, class 2, transcription factor 1	POU2F1	-0.122374	no	-0.211059	no	-0.12613	no	-0.187148	no	-0.162056	no
P14866	Heterogeneous nuclear ribonucleoprotein L	HNRNPL	0.154927	no	0.0852228	no	0.0294854	no	0.0830246	no	0.105215	no
P14868	Aspartate--tRNA ligase, cytoplasmic	DARS	-0.00851224	no	0.000692074	no	-0.0332219	no	-0.0463021	no	0.0863607	no
P14923	Junction plakoglobin	JUP	-0.0321421	no	0.0507489	no	0.158009	no	0.0809961	no	-0.124193	no
P14927	Cytochrome b-c1 complex subunit 7	UQCRB	-0.0685078	no	0.123544	no	0.411175	no	0.194868	no	-0.111167	no
P15121	Aldose reductase	AKR1B1	0.0746475	no	0.0207862	no	-0.0259542	no	0.00656331	no	-0.00800841	no
Q8IWE2	Protein NOXP20	FAM114A1	0.158054	yes_up	0.143158	no	0.0720574	no	0.146722	no	0.340212	no
P15153	Ras-related C3 botulinum toxin substrate 2	RAC2	-0.0969417	no	0.0546468	no	0.0764435	no	-0.0107813	no	0.0148619	no
P15170	Eukaryotic peptide chain release factor GTP-binding subunit ERF3A	GSPT1	-0.00861278	no	-0.0102769	no	-0.0763178	no	-0.0509832	no	-0.110853	no
P15259	Phosphoglycerate mutase 2	PGAM2	0.246956	no	0.0797676	no	0.0534975	no	0.111756	no	0.0912801	no
Q8N108	Mesoderm induction early response protein 1	MIER1	0.210389	no	0.249626	yes_up	0.0624977	no	0.0558539	no	0.148266	no
P15311	Ezrin	EZR	0.0195799	no	0.00849028	no	-0.0344463	no	-0.00390902	no	0.0808033	no
P15374	Ubiquitin carboxyl-terminal hydrolase isozyme L3	UCHL3	-0.0218343	no	-0.0327493	no	-0.0668126	no	-0.0817586	no	-0.0526403	no
Q13423	NAD(P) transhydrogenase, mitochondrial	NNT	-0.0735694	no	0.322149	yes_up	0.454648	yes_up	0.16435	no	0.527055	yes_up
Q16891	Mitochondrial inner membrane protein	IMMT	0.00280818	no	0.266612	no	0.358984	yes_up	0.185774	no	0.250144	no
P53007	Tricarboxylate transport protein, mitochondrial	SLC25A1	-0.0564632	no	0.434347	yes_up	0.832945	yes_up	0.375843	yes_up	0.525209	yes_up
Q12959	Disks large homolog 1	DLG1	-0.00437628	no	0.040905	no	0.040728	no	-0.0303556	no	0.52048	yes_up
P15531	Nucleoside diphosphate kinase A	NME1	-0.160097	no	-0.0975338	no	-0.0600307	no	-0.201256	no	-0.228434	no
P15559	NAD(P)H dehydrogenase [quinone] 1	NQO1	0.146405	no	0.0604612	no	0.0318343	no	0.0639502	no	0.0170161	no
Q92966	snRNA-activating protein complex subunit 3	SNAPC3	0.213883	yes_up	0.292725	yes_up	0.0150196	no	0.0158846	no	0.516157	yes_up
Q96AT9	Ribulose-phosphate 3-epimerase	RPE	0.0226089	no	-0.0415333	no	-0.00554625	no	-0.044511	no	-0.0507989	no
P15880	40S ribosomal protein S2	RPS2	0.0624703	no	0.00890891	no	-0.00888292	no	-0.00850998	no	-0.0559111	no
P15924	Desmoplakin	DSP	0.133856	no	0.122247	no	0.0987245	no	0.106134	no	0.150673	no
P15927	Replication protein A 32 kDa subunit	RPA2	0.0105038	no	0.0402998	no	0.0271051	no	-0.0133255	no	-0.127825	no
P15941	Mucin-1	MUC1	-0.127244	no	0.00664181	no	0.115549	no	0.052652	no	0.287045	no
P63167	Dynein light chain 1, cytoplasmic	DYNLL1	0.150284	yes_up	0.176909	no	0.0176856	no	-0.0900854	no	0.198309	no
Q9NX40	OCIA domain-containing protein 1	OCIAD1	-0.0655044	no	0.226963	no	0.330216	no	0.141846	no	0.221804	no
P16083	Ribosyldihydronicotinamide dehydrogenase [quinone]	NQO2	-0.0627431	no	-0.0892492	no	-0.0739334	no	-0.0621236	no	0.0364186	no
Q6NSJ5	Volume-regulated anion channel subunit LRRC8E	LRRC8E	0.0983017	no	0.0566735	no	0.10226	no	0.170457	no	0.515227	yes_up
P16144	Integrin beta-4	ITGB4	-0.243247	no	0.0309176	no	0.141301	no	0.0331302	no	-0.134893	no
P16152	Carbonyl reductase [NADPH] 1	CBR1	0.086538	no	-0.0392888	no	0.0376695	no	0.0424967	no	-0.0900463	no
P16157	Ankyrin-1	ANK1	0.0829508	no	-0.00698724	no	0.0155476	no	0.145221	no	-0.53099	no
P16219	Short-chain specific acyl-CoA dehydrogenase, mitochondrial	ACADS	0.0795702	no	0.328546	no	0.141405	no	0.0774156	no	0.104375	no
P16220	Cyclic AMP-responsive element-binding protein 1	CREB1	-0.15652	no	-0.138167	no	-0.142407	no	-0.134039	no	-0.140948	no
P16278	Beta-galactosidase	GLB1	-0.0983739	no	-0.111291	no	-0.0499089	no	-0.0385463	no	-0.0246725	no
P16333	Cytoplasmic protein NCK1	NCK1	-0.102203	no	-0.0861481	no	-0.00428918	no	-0.0237489	no	-0.0182106	no
P16401	Histone H1.5	HIST1H1B	0.150888	no	0.225899	no	0.0137107	no	0.0881553	no	0.233359	no
Q9Y394	Dehydrogenase/reductase SDR family member 7	DHRS7	-0.0260495	no	0.176519	no	0.256478	yes_up	0.15575	no	0.298248	no
P16422	Epithelial cell adhesion molecule	EPCAM	-0.209619	no	0.0363038	no	0.272404	no	0.188943	no	-0.206429	no
P16435	NADPH--cytochrome P450 reductase	POR	-0.028662	no	0.0578933	no	0.174805	no	0.0935613	no	0.0247346	no
P16455	Methylated-DNA--protein-cysteine methyltransferase	MGMT	0.158509	no	0.101608	no	0.133508	no	0.0642044	no	0.0792186	no
P16615	Sarcoplasmic/endoplasmic reticulum calcium ATPase 2	ATP2A2	-0.0501111	no	0.174338	no	0.268965	no	0.16226	no	0.052599	no
P16930	Fumarylacetoacetase	FAH	0.0585375	no	-0.0193259	no	-0.0747401	no	0.0116338	no	-0.0206884	no
P16949	Stathmin	STMN1	0.148392	no	0.154695	no	0.079161	no	0.116846	no	0.203085	no
P16989	Y-box-binding protein 3	YBX3	0.0185329	no	-0.0377997	no	0.0115964	no	0.0511935	no	-0.0449769	no
P17029	Zinc finger protein with KRAB and SCAN domains 1	ZKSCAN1	-0.150718	no	-0.0381088	no	0.254763	no	0.102734	no	-0.136279	no
P17050	Alpha-N-acetylgalactosaminidase	NAGA	-0.0260699	no	-0.281878	no	0.0278258	no	-0.0936907	no	-0.276788	no
P17066	Heat shock 70 kDa protein 6	HSPA6	0.227884	no	0.034963	no	0.190539	no	0.243103	no	0.0571823	no
P17096	High mobility group protein HMG-I/HMG-Y	HMGA1	0.000663935	no	0.0925587	no	-0.0830604	no	-0.0674827	no	0.421257	no
P17174	Aspartate aminotransferase, cytoplasmic	GOT1	0.0646829	no	-0.0617796	no	0.0334722	no	0.0199859	no	-0.053683	no
P17252	Protein kinase C alpha type	PRKCA	-0.0813059	no	-0.0264156	no	-0.0522935	no	-0.0347053	no	0.0487302	no
Q9NXH9	tRNA (guanine(26)-N(2))-dimethyltransferase	TRMT1	-0.107436	no	-0.195901	no	-0.0469024	no	-0.0435347	no	-0.27932	no
P49773	Histidine triad nucleotide-binding protein 1	HINT1	0.183818	yes_up	0.241051	yes_up	-0.0282229	no	0.0945601	no	0.299582	no
P17480	Nucleolar transcription factor 1	UBTF	0.0739347	no	0.0647046	no	0.00932642	no	0.0185387	no	-0.00905455	no
P17516	Aldo-keto reductase family 1 member C4	AKR1C4	0.102724	no	0.061316	no	0.13985	no	0.107082	no	0.242198	no
P17535	Transcription factor jun-D	JUND	-0.257537	no	-0.110666	no	-0.25451	no	-0.24386	no	0.025604	no
P30711	Glutathione S-transferase theta-1	GSTT1	0.169971	no	0.262888	yes_up	0.151351	no	0.12177	no	0.509687	yes_up
P17612	cAMP-dependent protein kinase catalytic subunit alpha	PRKACA	0.0457778	no	0.0635265	no	-0.0385664	no	0.0524161	no	0.0631153	no
P17655	Calpain-2 catalytic subunit	CAPN2	0.0163565	no	-0.00989591	no	-0.0385999	no	-0.0176439	no	-0.0855404	no
Q9H9B4	Sideroflexin-1	SFXN1	-0.0748645	no	0.137936	no	0.401421	yes_up	0.213166	no	0.051963	no
Q96RQ3	Methylcrotonoyl-CoA carboxylase subunit alpha, mitochondrial	MCCC1	-0.0487285	no	-0.063538	no	0.249573	no	0.275022	no	-0.0399238	no
P17812	CTP synthase 1	CTPS1	-0.072243	no	-0.094527	no	-0.0975928	no	-0.0744466	no	-0.117265	no
P17844	Probable ATP-dependent RNA helicase DDX5	DDX5	-0.0115175	no	-0.0352409	no	-0.0771253	no	-0.0256235	no	-0.408264	no
P17858	ATP-dependent 6-phosphofructokinase, liver type	PFKL	0.157145	no	0.0757092	no	0.0957903	no	0.124842	no	0.050423	no
P17931	Galectin-3	LGALS3	0.096067	no	0.242164	no	0.262973	no	0.201686	no	-0.125109	no
P17980	26S protease regulatory subunit 6A	PSMC3	0.0284932	no	-0.0174022	no	-0.0525429	no	-0.0434683	no	-0.0723412	no
P17987	T-complex protein 1 subunit alpha	TCP1	0.0538209	no	-0.0463093	no	0.0301009	no	0.046132	no	-0.103094	no
P18031	Tyrosine-protein phosphatase non-receptor type 1	PTPN1	-0.00497963	no	0.108918	no	0.217134	no	0.187606	no	0.0941573	no
P18074	TFIIH basal transcription factor complex helicase XPD subunit	ERCC2	-0.0497134	no	0.0184151	no	-0.0655028	no	-0.0741763	no	0.127704	no
P18077	60S ribosomal protein L35a	RPL35A	0.0668178	no	0.134409	no	-0.00814499	no	0.0325664	no	0.133743	no
Q15545	Transcription initiation factor TFIID subunit 7	TAF7	0.0877524	no	-0.0466837	no	0.0276602	no	0.0759573	no	-0.138689	no
P18085	ADP-ribosylation factor 4	ARF4	-0.257388	no	-0.349736	no	-0.133134	no	-0.335649	no	-0.386531	no
P18124	60S ribosomal protein L7	RPL7	0.142553	no	0.0886907	no	0.0550138	no	0.103918	no	-0.0486854	no
P18206	Vinculin	VCL	-0.037174	no	-0.0924211	no	-0.056628	no	-0.0754121	no	0.00729691	no
P18433	Receptor-type tyrosine-protein phosphatase alpha	PTPRA	0.0959436	no	0.0111206	no	0.150139	no	0.151987	no	-0.203768	no
P18440	Arylamine N-acetyltransferase 1	NAT1	-0.101314	no	-0.265569	no	-0.0561887	no	-0.0756107	no	-0.183864	no
P15735	Phosphorylase b kinase gamma catalytic chain, liver/testis isoform	PHKG2	-0.0150053	no	0.00324172	no	-0.0193688	no	-0.00647892	no	-0.015791	no
P18583	Protein SON	SON	-0.0443076	no	-0.0501337	no	-0.0478609	no	-0.0284607	no	-0.06554	no
P18615	Negative elongation factor E	NELFE	-0.0390916	no	0.00718126	no	-0.039208	no	-0.032341	no	-0.0559888	no
P18621	60S ribosomal protein L17	RPL17	-0.00970626	no	0.0102909	no	-0.0319511	no	-0.0537871	no	0.0311965	no
P18669	Phosphoglycerate mutase 1	PGAM1	0.214287	no	0.102546	no	0.099845	no	0.133488	no	0.156594	no
P18754	Regulator of chromosome condensation	RCC1	-0.0977353	no	-0.0197808	no	-0.15229	no	-0.1031	no	0.0862211	no
Q96EL2	28S ribosomal protein S24, mitochondrial	MRPS24	0.00687767	no	0.0567363	no	0.293518	yes_up	0.232142	yes_up	0.0141661	no
P18846	Cyclic AMP-dependent transcription factor ATF-1	ATF1	-0.210004	no	-0.286401	no	-0.133371	no	0.0577259	no	-0.195461	no
P18858	DNA ligase 1	LIG1	-0.035379	no	-0.0416726	no	-0.0761715	no	-0.0410056	no	-0.271535	no
Q02978	Mitochondrial 2-oxoglutarate/malate carrier protein	SLC25A11	-0.161665	no	0.177215	no	0.565889	yes_up	0.156431	no	0.0414034	no
P18887	DNA repair protein XRCC1	XRCC1	0.029243	no	0.0743952	no	-0.0081891	no	0.0790749	no	-0.0231332	no
P19013	Keratin, type II cytoskeletal 4	KRT4	0.0199518	no	-0.0413135	no	0.00579278	no	-0.0108923	no	-0.0699944	no
P19105	Myosin regulatory light chain 12A	MYL12A	0.111997	no	0.0469803	no	-0.00286134	no	0.0541222	no	0.100266	no
P19174	1-phosphatidylinositol 4,5-bisphosphate phosphodiesterase gamma-1	PLCG1	-0.0526987	no	-0.0430296	no	-0.0701515	no	-0.0270164	no	-0.089825	no
P19256	Lymphocyte function-associated antigen 3	CD58	-0.209694	no	0.0638424	no	0.192127	no	0.00276099	no	0.242146	no
P19338	Nucleolin	NCL	0.0878557	no	0.0708634	no	-0.0235631	no	0.0376795	no	0.0469071	no
P19367	Hexokinase-1	HK1	0.0240428	no	0.0194321	no	0.0102797	no	0.00936324	no	0.153597	no
Q9UJS0	Calcium-binding mitochondrial carrier protein Aralar2	SLC25A13	-0.214226	no	0.0232569	no	0.32419	no	0.148543	no	2.46743e-05	no
P19388	DNA-directed RNA polymerases I, II, and III subunit RPABC1	POLR2E	-0.0299337	no	0.0397126	no	-0.0299901	no	-0.113264	no	0.0195707	no
O95696	Bromodomain-containing protein 1	BRD1	0.118155	yes_up	0.0298996	no	0.0186124	no	0.0571618	no	-0.0493056	no
P19447	TFIIH basal transcription factor complex helicase XPB subunit	ERCC3	-0.243085	no	-0.0388656	no	0.0428474	no	-0.0208232	no	0.243599	no
P19525	Interferon-induced, double-stranded RNA-activated protein kinase	EIF2AK2	0.211648	no	0.118638	no	0.14588	no	0.175992	no	0.513725	no
P19623	Spermidine synthase	SRM	-0.164812	no	-0.130101	no	-0.176796	no	-0.198574	no	-0.176805	no
P19634	Sodium/hydrogen exchanger 1	SLC9A1	-0.314367	no	-0.0265401	no	-0.129898	no	-0.126282	no	0.257383	no
P19784	Casein kinase II subunit alpha'	CSNK2A2	0.0589818	no	0.0473288	no	0.0286451	no	0.014409	no	0.00140596	no
P19793	Retinoic acid receptor RXR-alpha	RXRA	-0.120385	no	-0.166926	no	-0.0789941	no	-0.124038	no	-0.0503799	no
P19823	Inter-alpha-trypsin inhibitor heavy chain H2	ITIH2	0.0437417	no	0.0111375	no	0.0138437	no	0.0250658	no	-0.227514	no
P19838	Nuclear factor NF-kappa-B p105 subunit	NFKB1	0.0245165	no	0.00801134	no	0.046955	no	0.0165957	no	0.0643973	no
P19971	Thymidine phosphorylase	TYMP	-0.283422	no	-0.2047	no	0.125462	no	-0.211436	no	0.363859	no
P20020	Plasma membrane calcium-transporting ATPase 1	ATP2B1	-0.156002	no	-0.0362652	no	0.024891	no	-0.0415198	no	0.0109549	no
P20042	Eukaryotic translation initiation factor 2 subunit 2	EIF2S2	0.0338274	no	-0.0406329	no	0.00398877	no	0.0229467	no	0.021159	no
P20073	Annexin A7	ANXA7	0.0359743	no	-0.0281094	no	-0.00718625	no	-0.0140561	no	0.103748	no
P20138	Myeloid cell surface antigen CD33	CD33	-0.0262596	no	0.0207249	no	0.136149	no	0.00648628	no	-0.23598	no
P20226	TATA-box-binding protein	TBP	0.00343997	no	-0.113305	no	0.0457259	no	-0.13635	no	-0.459152	no
P20248	Cyclin-A2	CCNA2	-0.0140487	no	0.13986	no	-0.145832	no	-0.157401	no	-0.000482495	no
P20290	Transcription factor BTF3	BTF3	0.117285	no	0.037957	no	-0.0272956	no	-0.00266717	no	-0.281275	no
Q9BQE4	Selenoprotein S	VIMP	-0.125645	no	0.0201923	no	0.11014	no	0.0959077	no	0.0550685	no
P20338	Ras-related protein Rab-4A	RAB4A	0.265243	no	0.390394	no	0.114111	no	0.20741	no	0.0743023	no
P20339	Ras-related protein Rab-5A	RAB5A	-0.134779	no	0.0251019	no	0.0263821	no	-0.0136312	no	0.187167	no
Q9HBD1	Roquin-2	RC3H2	-0.0206327	no	0.183845	no	0.00747229	no	0.0263159	no	0.501875	yes_up
P20585	DNA mismatch repair protein Msh3	MSH3	-0.0387048	no	0.0614675	no	0.0411793	no	-0.0917989	no	-0.00163496	no
Q8TE68	Epidermal growth factor receptor kinase substrate 8-like protein 1	EPS8L1	0.0793905	no	0.0311783	no	-0.0783799	no	-0.0271549	no	0.499685	yes_up
Q8N335	Glycerol-3-phosphate dehydrogenase 1-like protein	GPD1L	0.0767454	no	0.068403	no	0.102964	no	0.0674279	no	0.494888	yes_up
P20618	Proteasome subunit beta type-1	PSMB1	0.0195738	no	0.0756575	no	0.012479	no	-0.0128771	no	0.150783	no
Q9GZY8	Mitochondrial fission factor	MFF	-0.0818947	no	0.135105	no	0.393003	yes_up	0.268194	yes_up	0.0407342	no
P20671	Histone H2A type 1-D	HIST1H2AD	-0.0879477	no	0.180079	no	-0.174	no	-0.17396	no	0.33895	no
Q9BW91	ADP-ribose pyrophosphatase, mitochondrial	NUDT9	-0.0316718	no	-0.0138063	no	-0.0116476	no	-0.00770706	no	-0.0864407	no
P20700	Lamin-B1	LMNB1	-0.0181338	no	0.196499	no	0.248744	no	0.171455	no	0.106934	no
P20742	Pregnancy zone protein	PZP	0.00841012	no	-0.298082	no	-0.142354	no	-0.122643	no	-0.443026	no
P20794	Serine/threonine-protein kinase MAK	MAK	0.139204	no	0.243009	no	-0.0744856	no	0.357213	no	0.479472	no
P20810	Calpastatin	CAST	0.0380159	no	0.00742152	no	0.00610571	no	-0.00273029	no	0.271099	no
P20839	Inosine-5'-monophosphate dehydrogenase 1	IMPDH1	-0.123816	no	-0.123255	no	-0.0820205	no	-0.160043	no	-0.188812	no
P20908	Collagen alpha-1(V) chain	COL5A1	0.264658	no	0.0964354	no	-0.0283988	no	-0.12963	no	-0.1839	no
P20929	Nebulin	NEB	0.109352	no	0.0884463	no	0.0437819	no	0.0187485	no	-0.217442	no
P20933	N(4)-(beta-N-acetylglucosaminyl)-L-asparaginase	AGA	0.0607119	no	-0.154017	no	-0.0822479	no	-0.157893	no	-0.115989	no
P20936	Ras GTPase-activating protein 1	RASA1	-0.199762	no	-0.169508	no	-0.169417	no	-0.203722	no	-0.164707	no
Q9NVN8	Guanine nucleotide-binding protein-like 3-like protein	GNL3L	0.206946	no	0.134112	no	0.194348	no	0.246053	no	0.491106	yes_up
Q9H1I8	Activating signal cointegrator 1 complex subunit 2	ASCC2	-0.0314712	no	0.023745	no	-0.110098	no	-0.0750779	no	0.244717	no
P21266	Glutathione S-transferase Mu 3	GSTM3	-0.193975	no	-0.307651	no	-0.241644	no	-0.239744	no	0.0117688	no
P21281	V-type proton ATPase subunit B, brain isoform	ATP6V1B2	-0.0277969	no	-0.0239275	no	-0.0213981	no	-0.0612619	no	0.0592771	no
P21283	V-type proton ATPase subunit C 1	ATP6V1C1	0.122212	no	-0.0177721	no	0.0434227	no	0.0708032	no	-0.268316	no
P21291	Cysteine and glycine-rich protein 1	CSRP1	0.118313	no	0.118952	no	0.0426156	no	0.0902445	no	0.254464	no
P21333	Filamin-A	FLNA	0.00837319	no	0.0105872	no	-0.0623481	no	-0.0336046	no	-0.0733867	no
P21359	Neurofibromin	NF1	-0.0773935	no	-0.126969	no	0.0462088	no	0.014862	no	-0.0563924	no
P21397	Amine oxidase [flavin-containing] A	MAOA	-0.00691329	no	0.0707949	no	0.100858	no	0.0521506	no	0.307766	no
P21399	Cytoplasmic aconitate hydratase	ACO1	-0.0257154	no	-0.0326691	no	-0.0144795	no	-0.0519122	no	-0.10819	no
P21439	Multidrug resistance protein 3	ABCB4	0.432242	no	0.451525	no	0.283637	no	0.352689	no	0.165441	no
O95372	Acyl-protein thioesterase 2	LYPLA2	0.113704	yes_up	0.179351	no	0.102283	no	0.0816334	no	0.268249	no
P21589	5'-nucleotidase	NT5E	-0.203371	no	0.164124	no	0.18346	no	0.0884351	no	0.274814	no
Q5BKY9	Protein FAM133B	FAM133B	-0.144766	no	-0.0401297	no	0.334869	yes_up	0.180948	no	0.15537	no
P21817	Ryanodine receptor 1	RYR1	-0.179729	no	-0.62032	no	-0.253334	no	-0.176185	no	-0.436251	no
Q969N2	GPI transamidase component PIG-T	PIGT	-0.0475564	no	0.0440562	no	0.0794761	no	-0.0333624	no	0.0384492	no
Q13451	Peptidyl-prolyl cis-trans isomerase FKBP5	FKBP5	0.0387319	no	0.0636201	no	0.066922	no	0.106242	no	0.0648606	no
P21964	Catechol O-methyltransferase	COMT	0.0551603	no	0.0296161	no	0.0351366	no	-0.00867697	no	-0.0309614	no
P21980	Protein-glutamine gamma-glutamyltransferase 2	TGM2	-0.00462342	no	-0.0259118	no	-0.0215489	no	-0.0409247	no	0.477549	no
Q9P035	Very-long-chain (3R)-3-hydroxyacyl-CoA dehydratase 3	PTPLAD1	-0.0627668	no	0.231013	no	0.332248	yes_up	0.221758	no	0.279284	no
P22059	Oxysterol-binding protein 1	OSBP	-0.00336766	no	0.0031767	no	-0.0266917	no	-0.0579073	no	0.0426158	no
P22061	Protein-L-isoaspartate(D-aspartate) O-methyltransferase	PCMT1	0.00778689	no	-0.076575	no	-0.0276564	no	-0.00958618	no	-0.0843027	no
P22087	rRNA 2'-O-methyltransferase fibrillarin	FBL	0.0926912	no	0.0410383	no	-0.0335049	no	0.0379361	no	-0.13496	no
P22090	40S ribosomal protein S4, Y isoform 1	RPS4Y1	-0.0917257	no	-0.144318	no	-0.085391	no	0.0103836	no	-0.101954	no
P22102	Trifunctional purine biosynthetic protein adenosine-3	GART	-0.0169295	no	0.0286111	no	-0.0428545	no	-0.0440231	no	0.0296188	no
P22223	Cadherin-3	CDH3	-0.012386	no	0.0569871	no	-0.0605931	no	0.0649083	no	-0.0434648	no
P22234	Multifunctional protein ADE2	PAICS	-0.0112173	no	-0.0121119	no	-0.0510288	no	-0.0595862	no	-0.143955	no
Q9BVK6	Transmembrane emp24 domain-containing protein 9	TMED9	-0.193954	yes_down	0.0146621	no	0.117377	no	0.027495	no	-0.0373338	no
P22314	Ubiquitin-like modifier-activating enzyme 1	UBA1	0.131304	no	0.0590311	no	0.0309077	no	0.0561226	no	0.102249	no
P22392	Nucleoside diphosphate kinase B	NME2	0.092829	no	0.0513157	no	0.00199938	no	-0.0193318	no	-0.124594	no
Q9C0E2	Exportin-4	XPO4	-0.107104	yes_down	-0.0902402	no	-0.0550069	no	-0.0521356	no	-0.0537353	no
P09001	39S ribosomal protein L3, mitochondrial	MRPL3	0.165016	yes_up	0.0788612	no	0.303322	no	0.25794	no	0.0650477	no
P22626	Heterogeneous nuclear ribonucleoproteins A2/B1	HNRNPA2B1	0.136446	no	0.0395646	no	0.0362201	no	0.0473534	no	-0.0354633	no
Q14739	Lamin-B receptor	LBR	-0.0108001	no	0.300725	no	0.297897	yes_up	0.222833	yes_up	0.348488	no
Q03188	Centromere protein C	CENPC	-0.148966	no	-0.0924147	no	-0.0571381	no	-0.000591547	no	-0.185742	no
P22681	E3 ubiquitin-protein ligase CBL	CBL	-0.113194	no	-0.0850714	no	-0.100318	no	-0.0911016	no	0.0933372	no
P22694	cAMP-dependent protein kinase catalytic subunit beta	PRKACB	0.105352	no	0.249962	no	0.00345901	no	0.132636	no	0.576459	no
P16104	Histone H2AX	H2AFX	0.168915	no	0.122049	no	0.0813812	no	0.221797	yes_up	0.401355	no
P22830	Ferrochelatase, mitochondrial	FECH	0.0075158	no	-0.0112682	no	0.111561	no	0.0752339	no	0.136936	no
P23193	Transcription elongation factor A protein 1	TCEA1	0.0759755	no	-0.0149935	no	0.0136894	no	0.0520506	no	-0.0357419	no
P23229	Integrin alpha-6	ITGA6	-0.268846	no	0.0207208	no	0.122787	no	0.0133004	no	-0.0966615	no
P23246	Splicing factor, proline- and glutamine-rich	SFPQ	0.130663	no	0.104173	no	0.0305676	no	0.0950938	no	-0.000647639	no
P23258	Tubulin gamma-1 chain	TUBG1	0.0150975	no	0.00568502	no	-0.0324277	no	-0.0593122	no	-0.0309069	no
P23284	Peptidyl-prolyl cis-trans isomerase B	PPIB	0.0928705	no	-0.0396212	no	0.0133946	no	0.0605669	no	-0.0670274	no
P23368	NAD-dependent malic enzyme, mitochondrial	ME2	-0.0183825	no	-0.110423	no	0.128134	no	0.0950717	no	0.0279122	no
P23378	Glycine dehydrogenase (decarboxylating), mitochondrial	GLDC	-0.0635911	no	-0.151749	no	-0.0132278	no	-0.459931	no	0.337807	no
P23381	Tryptophan--tRNA ligase, cytoplasmic	WARS	-0.0106525	no	0.00955244	no	-0.0362527	no	-0.0621663	no	0.721027	no
P23396	40S ribosomal protein S3	RPS3	0.0337946	no	-0.039137	no	-0.0424176	no	-0.0188507	no	-0.188044	no
P23434	Glycine cleavage system H protein, mitochondrial	GCSH	-0.136562	no	-0.0790508	no	0.0516969	no	0.0434165	no	-0.0227141	no
P23443	Ribosomal protein S6 kinase beta-1	RPS6KB1	0.0313878	no	0.0623406	no	0.0687459	no	0.0321307	no	0.0368826	no
P23497	Nuclear autoantigen Sp-100	SP100	-0.0125809	no	0.0374247	no	-0.0143762	no	-0.0876447	no	0.627634	no
P23511	Nuclear transcription factor Y subunit alpha	NFYA	-0.137359	no	-0.036951	no	-0.105468	no	-0.0530463	no	-0.0103173	no
P23526	Adenosylhomocysteinase	AHCY	0.0465644	no	0.0609072	no	-0.0502519	no	-0.0234498	no	0.0284337	no
P23528	Cofilin-1	CFL1	0.0910172	no	-0.0282759	no	-0.00461894	no	-0.0205301	no	-0.067108	no
P23588	Eukaryotic translation initiation factor 4B	EIF4B	0.050052	no	0.0670736	no	-0.0298169	no	0.00983312	no	0.0806976	no
P23610	Factor VIII intron 22 protein	F8A1	0.00537932	no	0.141517	no	0.0697309	no	0.109041	no	0.147085	no
P23634	Plasma membrane calcium-transporting ATPase 4	ATP2B4	-0.317157	no	-0.0881322	no	0.291418	no	0.101105	no	-0.0451445	no
P23677	Inositol-trisphosphate 3-kinase A	ITPKA	-0.0862519	no	-0.0116076	no	-0.0215694	no	0.0612272	no	0.218443	no
P23743	Diacylglycerol kinase alpha	DGKA	-0.0432961	no	-0.17151	no	-0.231476	no	-0.15443	no	-0.0152718	no
Q9UIF9	Bromodomain adjacent to zinc finger domain protein 2A	BAZ2A	-0.0181339	no	-0.0784013	no	0.0293393	no	0.0405622	no	-0.0139483	no
P23919	Thymidylate kinase	DTYMK	0.0124986	no	-0.0477806	no	-0.0215199	no	-0.0241726	no	-0.0522313	no
P23921	Ribonucleoside-diphosphate reductase large subunit	RRM1	0.0210856	no	0.0821309	no	-0.00167781	no	-0.0102242	no	-0.103467	no
P24386	Rab proteins geranylgeranyltransferase component A 1	CHM	-0.0605098	no	-0.0172548	no	0.0381875	no	0.0397265	no	0.121844	no
P24534	Elongation factor 1-beta	EEF1B2	0.0087109	no	-0.0129996	no	-0.0884176	no	-0.0347968	no	-0.152078	no
Q8IV08	Phospholipase D3	PLD3	0.0358975	no	-0.0385716	no	0.0311073	no	0.00116069	no	-0.291667	no
P24592	Insulin-like growth factor-binding protein 6	IGFBP6	-0.165062	no	-0.0137485	no	0.120725	no	-0.0141557	no	0.534432	no
P24666	Low molecular weight phosphotyrosine protein phosphatase	ACP1	0.0374219	no	0.0395532	no	-0.0300172	no	-0.00249321	no	0.0581094	no
P24723	Protein kinase C eta type	PRKCH	-0.219313	no	-0.0850652	no	-0.161836	no	-0.170057	no	0.0142855	no
P24752	Acetyl-CoA acetyltransferase, mitochondrial	ACAT1	-0.0054848	no	-0.117981	no	0.138492	no	0.143421	no	-0.0704466	no
Q9BU02	Thiamine-triphosphatase	THTPA	-0.110457	yes_down	-0.0543691	no	-0.0220932	no	-0.0992534	no	0.0462625	no
P20340	Ras-related protein Rab-6A	RAB6A	0.0379055	no	0.224202	yes_up	0.193873	no	0.162016	no	0.304772	no
P24928	DNA-directed RNA polymerase II subunit RPB1	POLR2A	-0.0159375	no	2.00515e-05	no	-0.0216115	no	-0.0344193	no	-0.0812891	no
Q9Y2Z9	Ubiquinone biosynthesis monooxygenase COQ6	COQ6	0.311587	yes_up	0.49345	yes_up	0.155608	no	0.221974	yes_up	0.489368	yes_up
P25098	Beta-adrenergic receptor kinase 1	ADRBK1	-0.0487379	no	0.0124007	no	-0.0778163	no	-0.0741053	no	-0.015611	no
P25205	DNA replication licensing factor MCM3	MCM3	0.01483	no	0.0480382	no	-0.0168121	no	0.0156633	no	-0.0413821	no
P25208	Nuclear transcription factor Y subunit beta	NFYB	0.0444067	no	-0.0746354	no	-0.0159584	no	0.113509	no	-0.0220598	no
P25325	3-mercaptopyruvate sulfurtransferase	MPST	-0.0724949	no	-0.0888794	no	0.0132836	no	0.0120575	no	-0.0383105	no
P25398	40S ribosomal protein S12	RPS12	0.00770981	no	0.122657	no	-0.0943196	no	-0.0624997	no	0.102755	no
P25440	Bromodomain-containing protein 2	BRD2	0.152356	no	0.128753	no	0.046047	no	0.0919101	no	0.0767932	no
P25490	Transcriptional repressor protein YY1	YY1	0.0334383	no	0.0201783	no	-0.0770403	no	-0.161683	no	-0.0834171	no
O75915	PRA1 family protein 3	ARL6IP5	-0.0872042	no	0.217565	no	0.201974	no	0.0979402	no	0.465805	no
P61956	Small ubiquitin-related modifier 2	SUMO2	0.369022	yes_up	0.38096	no	0.0862046	no	0.335326	yes_up	0.489297	yes_up
P25705	ATP synthase subunit alpha, mitochondrial	ATP5A1	-0.152341	no	-0.204502	no	0.172216	no	0.106172	no	-0.169216	no
Q5TAQ9	DDB1- and CUL4-associated factor 8	DCAF8	0.0116739	no	-0.114597	no	-0.0517841	no	-0.0419814	no	-0.0221695	no
P25786	Proteasome subunit alpha type-1	PSMA1	0.0902095	no	-0.0664985	no	-0.0171413	no	0.0272465	no	-0.12171	no
P25787	Proteasome subunit alpha type-2	PSMA2	0.091993	no	0.106083	no	0.0102942	no	0.00742878	no	0.159093	no
P25788	Proteasome subunit alpha type-3	PSMA3	0.0886394	no	-0.0317622	no	0.0337875	no	0.0490997	no	-0.0753523	no
Q9NZD2	Glycolipid transfer protein	GLTP	0.156729	no	0.240965	yes_up	0.149519	no	0.104207	no	0.478667	yes_up
P25815	Protein S100-P	S100P	0.112245	no	0.123124	no	0.0760988	no	0.0267499	no	0.456683	no
P26006	Integrin alpha-3	ITGA3	-0.221	no	-0.0678757	no	0.165417	no	0.016475	no	-0.226612	no
P26038	Moesin	MSN	0.0228356	no	0.00502624	no	-0.0410887	no	-0.0200698	no	0.138566	no
P26196	Probable ATP-dependent RNA helicase DDX6	DDX6	0.00952012	no	-0.0211564	no	-0.0239597	no	-0.0436617	no	-0.0101259	no
P26232	Catenin alpha-2	CTNNA2	-0.00667497	no	0.0805436	no	0.129718	no	-0.0503266	no	-0.0152992	no
P26358	DNA (cytosine-5)-methyltransferase 1	DNMT1	-0.171753	no	-0.0786082	no	-0.159368	no	-0.146727	no	-0.382639	no
P26368	Splicing factor U2AF 65 kDa subunit	U2AF2	-0.0293882	no	-0.0410127	no	-0.0415149	no	-0.10313	no	-0.168496	no
P26373	60S ribosomal protein L13	RPL13	0.0649821	no	-0.0733133	no	-0.00687517	no	0.0324755	no	-0.215111	no
P26440	Isovaleryl-CoA dehydrogenase, mitochondrial	IVD	-0.00746604	no	-0.145166	no	0.0796815	no	0.107768	no	-0.185331	no
P26447	Protein S100-A4	S100A4	0.19122	no	0.201236	no	0.0131785	no	0.0256116	no	0.501444	no
Q9Y5K8	V-type proton ATPase subunit D	ATP6V1D	-0.0343155	no	-0.139271	yes_down	-0.0239301	no	-0.0291863	no	-0.133954	no
P26599	Polypyrimidine tract-binding protein 1	PTBP1	0.155136	no	0.160347	no	0.0343742	no	0.0665339	no	0.202169	no
P26639	Threonine--tRNA ligase, cytoplasmic	TARS	0.0846692	no	0.0163834	no	0.0273014	no	0.0257851	no	0.0487493	no
P26640	Valine--tRNA ligase	VARS	-0.0951714	no	-0.0579706	no	-0.0843787	no	-0.0923887	no	-0.00834793	no
P26641	Elongation factor 1-gamma	EEF1G	0.00344353	no	-0.0123899	no	-0.0804604	no	-0.0419149	no	-0.083488	no
P26885	Peptidyl-prolyl cis-trans isomerase FKBP2	FKBP2	0.0653548	no	0.104858	no	0.0453079	no	0.056112	no	0.213103	no
P27105	Erythrocyte band 7 integral membrane protein	STOM	-0.0568858	no	0.124882	no	0.219318	no	0.060101	no	0.0292237	no
P27144	Adenylate kinase 4, mitochondrial	AK4	0.033948	no	-0.00383811	no	0.00994918	no	0.0332856	no	0.282856	no
P27348	14-3-3 protein theta	YWHAQ	-0.0624526	no	-0.0411389	no	-0.047837	no	-0.0924593	no	0.0872405	no
P27361	Mitogen-activated protein kinase 3	MAPK3	0.111142	no	0.067739	no	0.0525037	no	0.068529	no	0.137447	no
P27448	MAP/microtubule affinity-regulating kinase 3	MARK3	-0.0604717	no	-0.017689	no	-0.136534	no	0.0539199	no	0.134763	no
P27482	Calmodulin-like protein 3	CALML3	0.0119454	no	-0.220333	no	0.0254629	no	-0.185892	no	-0.330204	no
P27635	60S ribosomal protein L10	RPL10	0.136173	no	0.0430531	no	0.0537527	no	0.124833	no	-0.0451337	no
P27694	Replication protein A 70 kDa DNA-binding subunit	RPA1	0.0646722	no	0.0690929	no	0.0229791	no	0.0546047	no	0.0899079	no
P27695	DNA-(apurinic or apyrimidinic site) lyase	APEX1	-0.0597455	no	-0.0509068	no	-0.057485	no	-0.0664329	no	-0.0729052	no
P27707	Deoxycytidine kinase	DCK	0.106561	no	0.134118	no	0.0879636	no	0.0782594	no	-0.0985644	no
P27708	CAD protein	CAD	-0.192184	no	-0.174998	no	-0.150967	no	-0.192129	no	-0.241714	no
P27797	Calreticulin	CALR	0.018278	no	-0.0215449	no	0.000934242	no	-0.0158011	no	0.0136716	no
P27816	Microtubule-associated protein 4	MAP4	-0.0278017	no	0.0122075	no	-0.00713186	no	0.0198015	no	0.151426	no
P51572	B-cell receptor-associated protein 31	BCAP31	0.100429	no	0.311219	no	0.302448	yes_up	0.261163	no	0.184948	no
P28062	Proteasome subunit beta type-8	PSMB8	0.0684431	no	0.060726	no	0.0480671	no	0.0440277	no	0.23296	no
P28065	Proteasome subunit beta type-9	PSMB9	-0.0599535	no	-0.206836	no	-0.0386104	no	-0.101012	no	0.0506979	no
P28066	Proteasome subunit alpha type-5	PSMA5	0.104735	no	-0.0110649	no	0.025839	no	0.0200913	no	-0.00434642	no
P28070	Proteasome subunit beta type-4	PSMB4	-0.109288	no	-0.101934	no	-0.0704391	no	-0.0530073	no	-0.106875	no
P28072	Proteasome subunit beta type-6	PSMB6	-0.00322586	no	-0.0815331	no	0.0151501	no	-0.00657194	no	0.0745447	no
P28074	Proteasome subunit beta type-5	PSMB5	0.0422909	no	0.0302267	no	-0.000843653	no	0.0317972	no	0.0159853	no
P28288	ATP-binding cassette sub-family D member 3	ABCD3	-0.17107	no	-0.0196904	no	0.199877	no	0.174703	no	0.069189	no
Q7RTN6	STE20-related kinase adapter protein alpha	STRADA	0.0344736	no	0.234835	no	0.0410903	no	0.0376467	no	0.475176	yes_up
P28331	NADH-ubiquinone oxidoreductase 75 kDa subunit, mitochondrial	NDUFS1	-0.136819	no	0.123879	no	0.245847	no	0.0479667	no	0.0314006	no
P28340	DNA polymerase delta catalytic subunit	POLD1	-0.0675924	no	-0.0552309	no	-0.0943007	no	-0.0628049	no	-0.167619	no
P28370	Probable global transcription activator SNF2L1	SMARCA1	0.0253745	no	-0.0389672	no	-0.0542289	no	-0.0252581	no	-0.0213335	no
P28482	Mitogen-activated protein kinase 1	MAPK1	0.159362	no	0.105114	no	0.0155071	no	0.0782673	no	0.0889932	no
P28676	Grancalcin	GCA	0.119474	no	0.0593246	no	0.0554527	no	0.0487196	no	0.142256	no
P28702	Retinoic acid receptor RXR-beta	RXRB	0.00874864	no	-0.0763551	no	0.148704	no	0.417245	no	-0.233776	no
P28715	DNA repair protein complementing XP-G cells	ERCC5	-0.0876884	no	-0.204906	no	-0.13896	no	0.0104628	no	-0.321842	no
P28838	Cytosol aminopeptidase	LAP3	-0.168905	no	-0.237924	no	-0.152996	no	-0.255869	no	-0.0654159	no
P29034	Protein S100-A2	S100A2	0.0313295	no	0.196866	no	-0.0441212	no	-0.0105138	no	0.0809048	no
P29083	General transcription factor IIE subunit 1	GTF2E1	0.0467722	no	-0.0447704	no	0.0248582	no	0.0380582	no	-0.123651	no
P29084	Transcription initiation factor IIE subunit beta	GTF2E2	-0.0661836	no	-0.0453385	no	-0.0660263	no	-0.0529474	no	-0.0412433	no
P29144	Tripeptidyl-peptidase 2	TPP2	-0.0699206	no	-0.0341917	no	-0.0452152	no	-0.0698519	no	-0.087762	no
P29218	Inositol monophosphatase 1	IMPA1	0.142499	no	-0.0037501	no	0.121419	no	0.131313	no	0.122567	no
Q96FS4	Signal-induced proliferation-associated protein 1	SIPA1	-0.112548	yes_down	-0.104957	no	-0.0844865	no	-0.156245	no	0.0667186	no
Q15714	TSC22 domain family protein 1	TSC22D1	-0.245163	yes_down	-0.270955	yes_down	-0.177532	no	-0.0361186	no	0.0180848	no
P29350	Tyrosine-protein phosphatase non-receptor type 6	PTPN6	-0.0119171	no	0.0209687	no	0.0180614	no	-0.012835	no	0.245609	no
P29353	SHC-transforming protein 1	SHC1	0.135414	no	0.12503	no	0.0465141	no	0.100557	no	0.420564	no
P29372	DNA-3-methyladenine glycosylase	MPG	-0.0366778	no	0.028781	no	-0.0173807	no	-0.0357904	no	-0.0393434	no
P29373	Cellular retinoic acid-binding protein 2	CRABP2	0.193597	no	0.0530543	no	0.156484	no	0.177754	no	0.17699	no
P29374	AT-rich interactive domain-containing protein 4A	ARID4A	-0.0581193	no	0.189682	no	-0.0152119	no	0.0100194	no	0.431934	no
P29401	Transketolase	TKT	0.0870165	no	0.0392182	no	0.0184293	no	0.0536113	no	-0.024407	no
P13073	Cytochrome c oxidase subunit 4 isoform 1, mitochondrial	COX4I1	-0.126447	no	0.223592	no	0.562123	yes_up	0.217126	yes_up	-0.0920533	no
Q14141	Septin-6	SEPT6'	0.0173707	no	0.191734	no	-0.0734495	no	0.0966873	no	0.467325	yes_up
P29692	Elongation factor 1-delta	EEF1D	-0.0264351	no	-0.0841572	no	-0.108371	no	-0.0937973	no	-0.252537	no
P29966	Myristoylated alanine-rich C-kinase substrate	MARCKS	0.0473297	no	0.148988	no	0.0509575	no	0.0893682	no	0.207969	no
P29992	Guanine nucleotide-binding protein subunit alpha-11	GNA11	-0.170585	no	-0.10113	no	0.132383	no	0.066075	no	-0.0862058	no
P30038	Delta-1-pyrroline-5-carboxylate dehydrogenase, mitochondrial	ALDH4A1	-0.109025	no	-0.0788098	no	-0.0506909	no	-0.134865	no	0.056632	no
P30040	Endoplasmic reticulum resident protein 29	ERP29	-0.00625604	no	-0.0578277	no	-0.0116886	no	-0.0192446	no	-0.0645566	no
P30041	Peroxiredoxin-6	PRDX6	0.11217	no	-0.0952756	no	0.0429799	no	0.0183452	no	-0.0788882	no
Q9H3M7	Thioredoxin-interacting protein	TXNIP	0.238659	no	0.0940736	no	0.187299	no	0.169464	no	0.465056	yes_up
P30043	Flavin reductase (NADPH)	BLVRB	-0.028481	no	-0.101358	no	-0.0328328	no	-0.0374275	no	0.0793559	no
P30044	Peroxiredoxin-5, mitochondrial	PRDX5	0.108792	no	-0.0658472	no	0.100885	no	0.0499662	no	0.0661271	no
P30046	D-dopachrome decarboxylase	DDT	-0.0204137	no	-0.0306751	no	0.129676	no	-0.0835321	no	-0.013644	no
P30047	GTP cyclohydrolase 1 feedback regulatory protein	GCHFR	0.0747249	no	0.0199271	no	-0.0504303	no	-0.0460435	no	-0.225429	no
P30048	Thioredoxin-dependent peroxide reductase, mitochondrial	PRDX3	-0.183582	no	-0.290127	no	0.00568013	no	-0.0623549	no	-0.227236	no
Q15907	Ras-related protein Rab-11B	RAB11B	0.0308822	no	0.240623	no	0.31399	yes_up	0.193614	no	0.246809	no
P30050	60S ribosomal protein L12	RPL12	0.0652091	no	-0.010487	no	-0.011691	no	0.0395364	no	-0.0705874	no
P30084	Enoyl-CoA hydratase, mitochondrial	ECHS1	-0.0497649	no	-0.206074	no	0.109149	no	0.0607131	no	-0.19604	no
P30085	UMP-CMP kinase	CMPK1	0.153049	no	0.034925	no	0.0499882	no	0.0519678	no	-0.0504297	no
P30086	Phosphatidylethanolamine-binding protein 1	PEBP1	0.109419	no	-0.115323	no	0.000927927	no	0.0130157	no	-0.217838	no
P30101	Protein disulfide-isomerase A3	PDIA3	0.0674506	no	0.00154812	no	0.026513	no	0.0492573	no	0.0382033	no
P30153	Serine/threonine-protein phosphatase 2A 65 kDa regulatory subunit A alpha isoform	PPP2R1A	0.0832914	no	-0.030545	no	0.0515038	no	0.0567581	no	-0.160572	no
P30154	Serine/threonine-protein phosphatase 2A 65 kDa regulatory subunit A beta isoform	PPP2R1B	0.0183093	no	-0.0714886	no	-0.0474124	no	-0.0374292	no	-0.231017	no
Q9UIW2	Plexin-A1	PLXNA1	-0.325425	yes_down	0.104807	no	0.0883086	no	-0.0518622	no	0.462501	yes_up
P30291	Wee1-like protein kinase	WEE1	-0.0860957	no	-0.240418	no	-0.00612686	no	-0.0201112	no	-0.06055	no
P39060	Collagen alpha-1(XVIII) chain	COL18A1	0.131374	no	0.21812	yes_up	0.149675	no	0.141578	no	0.334736	no
P30414	NK-tumor recognition protein	NKTR	0.0244743	no	0.0877705	no	-0.0604994	no	-0.0305619	no	-0.0822622	no
P30419	Glycylpeptide N-tetradecanoyltransferase 1	NMT1	0.0811033	no	0.0995833	no	0.0294424	no	0.0168198	no	0.243009	no
Q7L5L3	Glycerophosphodiester phosphodiesterase domain-containing protein 3	GDPD3	-0.0464375	no	0.108734	no	0.283449	yes_up	0.0915219	no	0.456297	yes_up
Q15906	Vacuolar protein sorting-associated protein 72 homolog	VPS72	-0.130876	yes_down	-0.141641	no	-0.100782	no	-0.0756965	no	-0.208867	no
P30519	Heme oxygenase 2	HMOX2	-0.170562	no	0.0321778	no	0.0449918	no	-0.00505864	no	0.140469	no
P30520	Adenylosuccinate synthetase isozyme 2	ADSS	-0.0719988	no	-0.04266	no	-0.0856676	no	-0.0949839	no	-0.0055868	no
P30533	Alpha-2-macroglobulin receptor-associated protein	LRPAP1	0.0837307	no	0.046351	no	0.0495627	no	0.0823702	no	-0.151294	no
P30536	Translocator protein	TSPO	-0.0333244	no	-0.0869561	no	0.291673	no	0.20938	no	0.0667699	no
P30566	Adenylosuccinate lyase	ADSL	0.0226559	no	0.0416662	no	-0.048618	no	-0.0188091	no	0.0791252	no
P30613	Pyruvate kinase PKLR	PKLR	0.0871902	no	-0.0557892	no	0.0173309	no	-0.187158	no	-0.402763	no
P30622	CAP-Gly domain-containing linker protein 1	CLIP1	-0.0219513	no	-0.0381864	no	-0.0579822	no	-0.0485599	no	0.00736377	no
P30626	Sorcin	SRI	0.0205603	no	-0.0358632	no	0.0461661	no	-0.00238792	no	-0.00241845	no
Q07817	Bcl-2-like protein 1	BCL2L1	-0.165434	no	0.217917	yes_up	0.157728	no	-0.0528837	no	-0.118968	no
P30740	Leukocyte elastase inhibitor	SERPINB1	0.191762	no	0.0779378	no	0.10443	no	0.131213	no	0.311106	no
P30825	High affinity cationic amino acid transporter 1	SLC7A1	-0.218254	no	-0.0510799	no	0.0308292	no	0.00526132	no	0.0607968	no
Q9H2C0	Gigaxonin	GAN	-0.0454884	no	-0.127793	no	-0.122686	no	-0.110458	no	-0.0988876	no
P30838	Aldehyde dehydrogenase, dimeric NADP-preferring	ALDH3A1	-0.129181	no	-0.203374	no	-0.165132	no	-0.127358	no	-0.196375	no
P30876	DNA-directed RNA polymerase II subunit RPB2	POLR2B	-0.0936739	no	-0.0904265	no	-0.045167	no	-0.0255814	no	-0.203512	no
P31040	Succinate dehydrogenase [ubiquinone] flavoprotein subunit, mitochondrial	SDHA	0.00191422	no	-0.125887	no	0.177993	no	0.176944	no	-0.110647	no
P31146	Coronin-1A	CORO1A	0.216752	no	0.251379	no	0.125623	no	0.159015	no	0.317861	no
P31150	Rab GDP dissociation inhibitor alpha	GDI1	0.0533685	no	-0.0392445	no	0.000102596	no	0.0148218	no	0.104642	no
P31153	S-adenosylmethionine synthase isoform type-2	MAT2A	-0.0481939	no	-0.117471	no	-0.0776983	no	-0.0485588	no	-0.299075	no
P31314	T-cell leukemia homeobox protein 1	TLX1	0.0525819	no	0.156215	no	0.0152898	no	0.110945	no	0.199308	no
P31321	cAMP-dependent protein kinase type I-beta regulatory subunit	PRKAR1B	-0.00680334	no	0.0147238	no	0.0908925	no	-0.0299597	no	0.473079	no
P31323	cAMP-dependent protein kinase type II-beta regulatory subunit	PRKAR2B	-0.163691	no	-0.162526	no	-0.234157	no	-0.0999543	no	-0.0566569	no
Q9H479	Fructosamine-3-kinase	FN3K	0.0790503	no	-0.0941212	no	0.140605	no	0.0673774	no	-0.12412	no
Q6P1R4	tRNA-dihydrouridine(16/17) synthase [NAD(P)(+)]-like	DUS1L	-0.131319	yes_down	-0.168135	no	-0.152925	no	-0.180479	no	-0.283784	no
P31483	Nucleolysin TIA-1 isoform p40	TIA1	-0.0135833	no	0.0165673	no	-0.00140615	no	-0.0197984	no	0.022308	no
P31689	DnaJ homolog subfamily A member 1	DNAJA1	0.163747	no	-0.0218735	no	0.0466465	no	0.096525	no	-0.283169	no
P31749	RAC-alpha serine/threonine-protein kinase	AKT1	0.0678924	no	0.19485	no	0.11838	no	0.0684983	no	0.114669	no
P31751	RAC-beta serine/threonine-protein kinase	AKT2	-0.166888	no	-0.0752269	no	-0.0901264	no	-0.0970701	no	-0.0829023	no
Q86VR2	Protein FAM134C	FAM134C	-0.133177	yes_down	-0.156155	no	-0.0543749	no	-0.172592	no	-0.343192	no
P31937	3-hydroxyisobutyrate dehydrogenase, mitochondrial	HIBADH	-0.108311	no	-0.211174	no	0.0984129	no	0.0570527	no	-0.0339198	no
P31939	Bifunctional purine biosynthesis protein PURH	ATIC	0.00451722	no	-0.0126176	no	-0.0414782	no	-0.0352754	no	-0.0373405	no
P31942	Heterogeneous nuclear ribonucleoprotein H3	HNRNPH3	0.0175993	no	0.0766875	no	-0.0321911	no	0.00300819	no	0.132791	no
P31943	Heterogeneous nuclear ribonucleoprotein H	HNRNPH1	0.0911503	no	0.00902339	no	0.0206998	no	0.0895355	no	-0.197414	no
P31946	14-3-3 protein beta/alpha	YWHAB	-0.105898	no	-0.181422	no	-0.129289	no	-0.134139	no	-0.0820643	no
P31947	14-3-3 protein sigma	SFN	0.0343981	no	-0.00665365	no	-0.000429393	no	-0.00291126	no	0.0787037	no
P31948	Stress-induced-phosphoprotein 1	STIP1	0.226867	no	0.0560154	no	0.115555	no	0.134248	no	-0.0249377	no
P31949	Protein S100-A11	S100A11	-0.0263109	no	-0.191752	no	-0.0999738	no	-0.110274	no	-0.0948781	no
P32019	Type II inositol 1,4,5-trisphosphate 5-phosphatase	INPP5B	0.0285854	no	-0.110294	no	-0.146687	no	-0.020422	no	0.251199	no
P32119	Peroxiredoxin-2	PRDX2	0.114954	no	0.0767884	no	0.0548414	no	0.0590881	no	0.131621	no
P32320	Cytidine deaminase	CDA	-0.173818	no	-0.222751	no	-0.393228	no	-0.283734	no	0.187646	no
Q9Y2H6	Fibronectin type-III domain-containing protein 3A	FNDC3A	0.0896611	no	0.288041	yes_up	0.14873	no	0.12978	no	0.447825	yes_up
P32322	Pyrroline-5-carboxylate reductase 1, mitochondrial	PYCR1	-0.0689965	no	-0.0591504	no	0.149155	no	0.111265	no	0.236012	no
O00764	Pyridoxal kinase	PDXK	0.0643669	no	0.152699	no	0.0143605	no	0.033333	no	0.433715	yes_up
P32456	Interferon-induced guanylate-binding protein 2	GBP2	0.0745428	no	-0.077816	no	0.0706056	no	0.0295454	no	0.310625	no
P32519	ETS-related transcription factor Elf-1	ELF1	0.0392056	no	-0.145896	no	0.00501585	no	-0.010755	no	-0.000623799	no
O95202	LETM1 and EF-hand domain-containing protein 1, mitochondrial	LETM1	-0.192374	no	0.0694721	no	0.369629	yes_up	0.123811	no	0.105199	no
O00442	RNA 3'-terminal phosphate cyclase	RTCA	0.1573	no	0.161364	no	0.104475	no	0.149746	no	0.368743	no
P32969	60S ribosomal protein L9	RPL9	0.076743	no	0.0327757	no	0.00776708	no	0.0374249	no	-0.0427481	no
P33121	Long-chain-fatty-acid--CoA ligase 1	ACSL1	-0.0138367	no	-0.0188499	no	0.110063	no	0.0139183	no	0.207635	no
P33176	Kinesin-1 heavy chain	KIF5B	0.0692814	no	0.00645432	no	-0.00740245	no	0.0269625	no	-0.0112823	no
P33240	Cleavage stimulation factor subunit 2	CSTF2	-0.203207	no	-0.181562	no	-0.1516	no	-0.276113	no	-0.275637	no
P33316	Deoxyuridine 5'-triphosphate nucleotidohydrolase, mitochondrial	DUT	-0.158305	no	-0.0597883	no	-0.168679	no	-0.182381	no	-0.414355	no
C9JLW8	Protein FAM195B	FAM195B	0.00944314	no	0.0818704	no	-0.0406205	no	-0.0664604	no	0.431541	yes_up
P33527	Multidrug resistance-associated protein 1	ABCC1	-0.291502	no	0.0950239	no	0.0263692	no	-0.0301038	no	-0.0518093	no
P33552	Cyclin-dependent kinases regulatory subunit 2	CKS2	-0.0528769	no	-0.00476304	no	-0.0257803	no	-0.0134702	no	-0.181472	no
Q08722	Leukocyte surface antigen CD47	CD47	-0.116892	no	0.271033	yes_up	0.242814	yes_up	0.2168	yes_up	0.190595	no
P33991	DNA replication licensing factor MCM4	MCM4	-0.0176582	no	-0.0338589	no	-0.0439565	no	-0.0342494	no	-0.205853	no
P33992	DNA replication licensing factor MCM5	MCM5	0.0127784	no	0.0226849	no	-0.0178416	no	0.00945606	no	-0.136276	no
P33993	DNA replication licensing factor MCM7	MCM7	0.0304673	no	-0.0373089	no	-0.0299725	no	0.0126317	no	-0.318112	no
Q16798	NADP-dependent malic enzyme, mitochondrial	ME3	0.20936	yes_up	-0.148296	no	0.151536	no	0.184205	no	-0.0264063	no
P34896	Serine hydroxymethyltransferase, cytosolic	SHMT1	0.0397058	no	0.0453982	no	-0.00637882	no	-0.00763322	no	-0.0130737	no
P34897	Serine hydroxymethyltransferase, mitochondrial	SHMT2	-0.10521	no	-0.230805	no	0.0811007	no	0.0751828	no	0.00571543	no
P34913	Bifunctional epoxide hydrolase 2	EPHX2	-0.206729	no	0.0316087	no	0.0966746	no	0.0421914	no	-0.149729	no
P34931	Heat shock 70 kDa protein 1-like	HSPA1L	0.20201	no	-0.0714611	no	0.199784	no	0.239019	no	-0.0986333	no
P34932	Heat shock 70 kDa protein 4	HSPA4	0.114796	no	-0.0586642	no	0.0430454	no	0.0685326	no	-0.0782609	no
P34949	Mannose-6-phosphate isomerase	MPI	0.020513	no	0.0056505	no	-0.0180779	no	-0.0596741	no	0.181836	no
P35080	Profilin-2	PFN2	0.0216722	no	0.0619302	no	-0.0546906	no	-0.000331362	no	0.309636	no
P35221	Catenin alpha-1	CTNNA1	-0.0671539	no	0.0250873	no	0.164897	no	0.0908127	no	-0.141547	no
P35222	Catenin beta-1	CTNNB1	-0.122236	no	-0.0110267	no	0.120041	no	0.0365602	no	-0.147755	no
P13473	Lysosome-associated membrane glycoprotein 2	LAMP2	-0.0366462	no	0.207984	yes_up	0.114776	no	-0.0108522	no	0.165069	no
P35237	Serpin B6	SERPINB6	0.0143065	no	-0.0377667	no	0.0016976	no	-0.0185192	no	-0.0442226	no
P35240	Merlin	NF2	-0.088439	no	-0.0866037	no	-0.0740606	no	-0.0598299	no	-0.184389	no
P35241	Radixin	RDX	0.0212004	no	-0.0153144	no	0.00162567	no	0.0184347	no	-0.0561157	no
P35244	Replication protein A 14 kDa subunit	RPA3	-0.062111	no	-0.0139042	no	-0.12109	no	-0.114307	no	0.0121164	no
P35249	Replication factor C subunit 4	RFC4	-0.0575985	no	-0.0314056	no	-0.0225063	no	-0.0197158	no	-0.0631166	no
P35250	Replication factor C subunit 2	RFC2	-0.14003	no	-0.0845102	no	-0.0852626	no	-0.1407	no	-0.0738992	no
P35251	Replication factor C subunit 1	RFC1	0.0393931	no	0.0268498	no	0.00761348	no	0.0108411	no	-0.0619304	no
P35268	60S ribosomal protein L22	RPL22	-0.207219	no	-0.248082	no	-0.179612	no	-0.181217	no	-0.364662	no
P35269	General transcription factor IIF subunit 1	GTF2F1	-0.0207203	no	-0.00052082	no	-0.0624485	no	-0.0533023	no	-0.09419	no
P35270	Sepiapterin reductase	SPR	0.150982	no	-0.0119235	no	0.12874	no	0.117148	no	-0.00401077	no
P35520	Cystathionine beta-synthase	CBS	0.0920231	no	0.046159	no	0.0589419	no	0.044353	no	0.16504	no
P35527	Keratin, type I cytoskeletal 9	KRT9	-0.3254	no	0.0559723	no	0.213265	no	-0.422166	no	-0.219994	no
O00161	Synaptosomal-associated protein 23	SNAP23	0.0920802	no	-0.0248186	no	0.294358	yes_up	0.216411	yes_up	-0.166254	no
O75925	E3 SUMO-protein ligase PIAS1	PIAS1	0.0547002	no	0.125677	no	0.0692427	no	0.0414743	no	0.425937	yes_up
P35573	Glycogen debranching enzyme	AGL	0.00379767	no	-0.0325889	no	-0.0117285	no	-0.00219715	no	-0.00915529	no
P35579	Myosin-9	MYH9	0.0685413	no	-0.0083367	no	-0.0099373	no	0.0182405	no	-0.0251355	no
P35580	Myosin-10	MYH10	-0.142005	no	-0.0924093	no	-0.295838	no	-0.121755	no	-0.0799012	no
P35606	Coatomer subunit beta'	COPB2	0.0419907	no	0.0528802	no	0.0142113	no	-0.0116607	no	0.047896	no
P35609	Alpha-actinin-2	ACTN2	0.077742	no	0.0482194	no	0.0383776	no	0.0661208	no	-0.0258128	no
P35610	Sterol O-acyltransferase 1	SOAT1	-0.0838011	no	0.253055	no	0.286452	no	0.180733	no	0.0313976	no
Q13825	Methylglutaconyl-CoA hydratase, mitochondrial	AUH	0.0211041	no	0.105091	no	0.127089	yes_up	0.0659728	no	0.425824	yes_up
P35613	Basigin	BSG	-0.149938	no	0.293087	no	0.228081	no	0.153759	no	0.292656	no
P35637	RNA-binding protein FUS	FUS	0.264668	no	0.218326	no	0.084417	no	0.1969	no	0.125168	no
P35658	Nuclear pore complex protein Nup214	NUP214	-0.056595	no	-0.0220243	no	-0.0192946	no	-0.0602285	no	-0.00682173	no
P35659	Protein DEK	DEK	0.0637197	no	0.0080017	no	-0.00486891	no	0.0413216	no	-0.0526363	no
P35711	Transcription factor SOX-5	SOX5	0.103394	no	0.457385	no	0.0791566	no	0.111982	no	0.454344	no
Q9Y3Z3	Deoxynucleoside triphosphate triphosphohydrolase SAMHD1	SAMHD1	0.0203714	no	0.0708034	no	0.0237979	no	0.0368389	no	0.420074	yes_up
P35754	Glutaredoxin-1	GLRX	0.12363	no	0.00488369	no	0.0602635	no	0.102923	no	0.0713712	no
Q9HBL7	Plasminogen receptor (KT)	PLGRKT	-0.0103798	no	0.518583	yes_up	0.860067	yes_up	0.308432	yes_up	0.41116	yes_up
P35813	Protein phosphatase 1A	PPM1A	-0.0507201	no	-0.0356679	no	-0.0974391	no	-0.0741673	no	0.215238	no
Q96EE3	Nucleoporin SEH1	SEH1L	-0.0799546	no	-0.061709	no	-0.0618112	no	-0.0864775	no	-0.087032	no
Q969E2	Secretory carrier-associated membrane protein 4	SCAMP4	0.0947041	no	0.371568	no	0.391132	yes_up	0.264392	no	0.410217	yes_up
P35914	Hydroxymethylglutaryl-CoA lyase, mitochondrial	HMGCL	0.0155582	no	-0.0888384	no	0.130456	no	0.135029	no	-0.00369987	no
P35998	26S protease regulatory subunit 7	PSMC2	0.0484157	no	-0.00105497	no	0.00178051	no	0.00827118	no	-0.0461453	no
P36404	ADP-ribosylation factor-like protein 2	ARL2	0.00574881	no	0.0223233	no	-0.0256971	no	0.0157441	no	-0.0716126	no
P36405	ADP-ribosylation factor-like protein 3	ARL3	-0.0177988	no	-0.0567047	no	0.0930932	no	0.0376514	no	-0.106205	no
P36507	Dual specificity mitogen-activated protein kinase kinase 2	MAP2K2	0.110617	no	0.0832342	no	0.00600305	no	0.0450358	no	0.0707488	no
P36542	ATP synthase subunit gamma, mitochondrial	ATP5C1	-0.0766121	no	-0.142537	no	0.171896	no	0.0967263	no	-0.311066	no
P36543	V-type proton ATPase subunit E 1	ATP6V1E1	0.0360651	no	-0.11767	no	-0.00910115	no	-0.013329	no	-0.222232	no
P36551	Oxygen-dependent coproporphyrinogen-III oxidase, mitochondrial	CPOX	0.0366426	no	-0.0366856	no	0.0270047	no	0.0762317	no	0.0279088	no
P36578	60S ribosomal protein L4	RPL4	0.0899024	no	0.0783743	no	-0.00724868	no	-0.00384478	no	-0.0695397	no
Q96MH6	Transmembrane protein 68	TMEM68	-0.115367	no	0.0591736	no	0.290288	yes_up	0.150712	yes_up	0.299397	no
P36776	Lon protease homolog, mitochondrial	LONP1	-0.115701	no	-0.200443	no	0.143137	no	0.0884295	no	-0.12294	no
P36871	Phosphoglucomutase-1	PGM1	0.0350168	no	0.0777326	no	0.0298152	no	0.0241765	no	0.212033	no
O00767	Acyl-CoA desaturase	SCD	-0.0243644	no	0.20949	yes_up	0.368798	yes_up	0.228975	yes_up	-0.247453	no
P36915	Guanine nucleotide-binding protein-like 1	GNL1	-0.0882034	no	-0.0681315	no	-0.0673365	no	-0.045999	no	0.0748852	no
P36952	Serpin B5	SERPINB5	-0.0218175	no	-0.0465704	no	-0.0406291	no	-0.0500789	no	0.0171344	no
P15586	N-acetylglucosamine-6-sulfatase	GNS	0.0356284	no	-0.0584142	no	0.0504461	no	0.000744848	no	-0.0193115	no
P36957	Dihydrolipoyllysine-residue succinyltransferase component of 2-oxoglutarate dehydrogenase complex, mitochondrial	DLST	-0.0148445	no	-0.0486861	no	0.291193	no	0.250079	no	0.0234024	no
Q8IZ81	ELMO domain-containing protein 2	ELMOD2	-0.142033	yes_down	-0.0615686	no	0.0180404	no	-0.0806415	no	0.0580851	no
P36969	Phospholipid hydroperoxide glutathione peroxidase, mitochondrial	GPX4	-0.0871338	no	0.0270191	no	0.0219993	no	-0.0890599	no	0.10518	no
P37108	Signal recognition particle 14 kDa protein	SRP14	0.0969383	no	-0.0463818	no	-0.00405943	no	0.0448715	no	-0.179401	no
P37198	Nuclear pore glycoprotein p62	NUP62	0.0697345	no	0.0470999	no	0.0120792	no	0.0293944	no	0.0152678	no
P37235	Hippocalcin-like protein 1	HPCAL1	-0.122514	no	0.0287241	no	-0.0116064	no	-0.0421292	no	0.176268	no
P37268	Squalene synthase	FDFT1	-0.166356	no	0.00242981	no	0.0347774	no	-0.0408874	no	-0.409826	no
P37802	Transgelin-2	TAGLN2	0.0805682	no	-0.0733615	no	-0.00371659	no	-5.6467e-05	no	-0.228024	no
P37837	Transaldolase	TALDO1	0.218263	no	0.0950948	no	0.10826	no	0.175117	no	0.0881359	no
P38117	Electron transfer flavoprotein subunit beta	ETFB	-0.0295863	no	-0.118725	no	0.0714197	no	0.0859948	no	-0.136893	no
P38159	RNA-binding motif protein, X chromosome	RBMX	0.0487158	no	-0.128482	no	-0.123631	no	-0.115647	no	-0.303337	no
P50747	Biotin--protein ligase	HLCS	-0.142235	no	0.0852261	no	0.0460791	no	-0.0170983	no	0.410199	yes_up
P00973	2'-5'-oligoadenylate synthase 1	OAS1	0.0570749	no	0.0629402	no	0.180209	yes_up	0.146975	no	0.407532	yes_up
P38606	V-type proton ATPase catalytic subunit A	ATP6V1A	0.0747828	no	0.0217882	no	0.021262	no	0.0151857	no	-0.00142231	no
P38646	Stress-70 protein, mitochondrial	HSPA9	-0.111618	no	-0.303528	no	0.132967	no	0.118063	no	-0.230729	no
P38919	Eukaryotic initiation factor 4A-III	EIF4A3	0.0218632	no	0.0461048	no	-0.0273827	no	-0.0111096	no	0.0176785	no
P38935	DNA-binding protein SMUBP-2	IGHMBP2	-0.103883	no	-0.0984983	no	-0.0645764	no	-0.0713097	no	0.112046	no
P39019	40S ribosomal protein S19	RPS19	0.0496908	no	-0.0401386	no	-0.0624505	no	-0.032674	no	-0.233255	no
P39023	60S ribosomal protein L3	RPL3	0.0792917	no	0.0766315	no	-0.0242101	no	0.0129398	no	0.0466915	no
Q9UNL2	Translocon-associated protein subunit gamma	SSR3	-0.367978	yes_down	0.209164	yes_up	0.321367	no	0.137111	no	0.0292733	no
P39656	Dolichyl-diphosphooligosaccharide--protein glycosyltransferase 48 kDa subunit	DDOST	-0.254055	no	0.0279113	no	0.248478	no	0.0673891	no	-0.101085	no
P39687	Acidic leucine-rich nuclear phosphoprotein 32 family member A	ANP32A	0.0576927	no	0.0286407	no	-0.015868	no	0.0282676	no	-0.0146567	no
P39748	Flap endonuclease 1	FEN1	0.013494	no	0.0439583	no	-0.0219789	no	0.0126825	no	-0.00480604	no
P39880	Homeobox protein cut-like 1	CUX1	-0.113044	no	-0.037369	no	-0.0913207	no	-0.0103702	no	0.0885163	no
P40121	Macrophage-capping protein	CAPG	0.0572964	no	0.0373936	no	-0.0102305	no	0.0157993	no	0.303456	no
P40123	Adenylyl cyclase-associated protein 2	CAP2	0.0834271	no	0.0746145	no	0.0924628	no	0.100566	no	0.142442	no
P40222	Alpha-taxilin	TXLNA	0.0162774	no	-0.0039045	no	-0.0488341	no	0.0138419	no	-0.185436	no
P40227	T-complex protein 1 subunit zeta	CCT6A	0.0969087	no	0.0639855	no	0.0112061	no	0.0463191	no	0.00032388	no
P40306	Proteasome subunit beta type-10	PSMB10	-0.124993	no	-0.0332625	no	0.0926906	no	0.0450954	no	0.374547	no
P40337	Von Hippel-Lindau disease tumor suppressor	VHL	0.00657548	no	0.0763559	no	0.0240338	no	-0.113318	no	0.493731	no
P40429	60S ribosomal protein L13a	RPL13A	0.194472	no	0.150269	no	0.0810255	no	0.162195	no	0.0684317	no
P40616	ADP-ribosylation factor-like protein 1	ARL1	0.0589403	no	0.0118338	no	0.0508553	no	0.00293231	no	0.0226605	no
Q9BRT2	Ubiquinol-cytochrome-c reductase complex assembly factor 2	UQCC2	-0.0643405	no	0.00931432	no	0.331617	yes_up	0.20541	yes_up	-0.0392175	no
P40763	Signal transducer and activator of transcription 3	STAT3	-0.0279224	no	0.0187399	no	-0.0162787	no	-0.00943647	no	-0.0515345	no
P40818	Ubiquitin carboxyl-terminal hydrolase 8	USP8	0.0369807	no	-0.0633451	no	0.00560758	no	0.00120638	no	-0.219076	no
P40855	Peroxisomal biogenesis factor 19	PEX19	0.039654	no	0.0488378	no	0.0416419	no	0.0174488	no	0.201526	no
P40925	Malate dehydrogenase, cytoplasmic	MDH1	0.0782722	no	0.0444069	no	0.0243862	no	0.0329086	no	0.0107803	no
P40926	Malate dehydrogenase, mitochondrial	MDH2	-0.0225863	no	-0.266338	no	0.13968	no	0.144333	no	-0.148288	no
P40937	Replication factor C subunit 5	RFC5	-0.0297574	no	0.00328643	no	-0.0596941	no	-0.0646444	no	-0.0442686	no
P40938	Replication factor C subunit 3	RFC3	-0.0376453	no	0.00593119	no	-0.039503	no	-0.00222919	no	-0.0327838	no
P40939	Trifunctional enzyme subunit alpha, mitochondrial	HADHA	-0.0755517	no	-0.214592	no	0.193631	no	0.181798	no	-0.148416	no
P41091	Eukaryotic translation initiation factor 2 subunit 3	EIF2S3	-0.00719482	no	0.00666055	no	-0.0515132	no	-0.0555744	no	0.0534827	no
P83881	60S ribosomal protein L36a	RPL36A	0.140248	no	0.251126	no	0.0291744	no	0.0740531	no	0.40748	yes_up
P41212	Transcription factor ETV6	ETV6	0.0733655	no	0.00839379	no	-0.0313971	no	0.0175645	no	-0.0337193	no
P41214	Eukaryotic translation initiation factor 2D	EIF2D	-0.0985242	no	-0.0035354	no	-0.0568065	no	-0.0906352	no	0.0669329	no
P41223	Protein BUD31 homolog	BUD31	-0.0411969	no	-0.144975	no	-0.0330851	no	-0.0500139	no	-0.180046	no
P41227	N-alpha-acetyltransferase 10	NAA10	-0.0156998	no	-0.0642024	no	-0.0609265	no	-0.0714131	no	-0.13609	no
Q15527	Surfeit locus protein 2	SURF2	-0.148786	yes_down	-0.036132	no	-0.159678	no	-0.177717	no	-0.0957251	no
P41236	Protein phosphatase inhibitor 2	PPP1R2	0.119885	no	0.069163	no	0.164134	no	0.1025	no	0.338137	no
P41240	Tyrosine-protein kinase CSK	CSK	0.0330581	no	0.0730207	no	0.017998	no	0.0122309	no	0.156333	no
P41250	Glycine--tRNA ligase	GARS	0.0538713	no	-0.0399923	no	-0.00461302	no	-0.013843	no	0.21946	no
P41252	Isoleucine--tRNA ligase, cytoplasmic	IARS	-0.00591506	no	-0.0703091	no	-0.0375251	no	-0.0482023	no	-0.0300747	no
P41743	Protein kinase C iota type	PRKCI	-0.228793	no	-0.122926	no	-0.131149	no	-0.0980287	no	-0.076798	no
P42025	Beta-centractin	ACTR1B	0.0717906	no	0.0847637	no	-0.00916833	no	-0.010099	no	0.224635	no
P42126	Enoyl-CoA delta isomerase 1, mitochondrial	ECI1	-0.0151072	no	-0.163498	no	0.178548	no	0.174597	no	-0.00526638	no
P42166	Lamina-associated polypeptide 2, isoform alpha	TMPO	-0.0506241	no	0.0226297	no	-0.0212883	no	0.000601714	no	-0.163873	no
P42167	Lamina-associated polypeptide 2, isoforms beta/gamma	TMPO	-0.0071731	no	0.272039	no	0.203538	no	0.118728	no	0.432756	no
P42224	Signal transducer and activator of transcription 1-alpha/beta	STAT1	0.0844902	no	0.00322006	no	0.0317513	no	0.0335837	no	0.709182	no
P42226	Signal transducer and activator of transcription 6	STAT6	0.0816402	no	0.085129	no	0.108127	no	0.217178	no	0.0295443	no
P42285	Superkiller viralicidic activity 2-like 2	SKIV2L2	-0.0461885	no	-0.0240816	no	-0.0660679	no	-0.0801891	no	-0.176306	no
Q7Z4H3	HD domain-containing protein 2	HDDC2	-0.00151505	no	0.129138	no	0.119942	no	0.170698	no	0.406046	yes_up
P42345	Serine/threonine-protein kinase mTOR	MTOR	-0.05783	no	-0.0758314	no	-0.0922054	no	-0.0726176	no	-0.0468916	no
P42356	Phosphatidylinositol 4-kinase alpha	PI4KA	-0.0976533	no	-0.0704703	no	-0.0495371	no	-0.074698	no	-0.089483	no
P42566	Epidermal growth factor receptor substrate 15	EPS15	-0.194622	no	-0.136888	no	-0.00224721	no	-0.0393544	no	0.00550551	no
P42574	Caspase-3	CASP3	0.0772177	no	0.0940885	no	0.00562631	no	-0.00437181	no	0.131024	no
P42677	40S ribosomal protein S27	RPS27	0.0369312	no	-0.0470625	no	0.00535466	no	0.0624148	no	-0.21071	no
P42694	Probable helicase with zinc finger domain	HELZ	-0.109841	no	-0.257235	no	-0.00460267	no	-0.0014747	no	-0.0327544	no
P42696	RNA-binding protein 34	RBM34	-0.141048	no	-0.305081	no	-0.154379	no	-0.146403	no	-0.527383	no
P42704	Leucine-rich PPR motif-containing protein, mitochondrial	LRPPRC	-0.0862345	no	-0.220018	no	0.160455	no	0.154441	no	-0.277038	no
Q8N0Z6	Tetratricopeptide repeat protein 5	TTC5	-0.0742396	no	-0.0968497	no	-0.0944108	no	-0.109062	no	-0.175556	no
P30042	ES1 protein homolog, mitochondrial	C21orf33	-0.0732388	no	-0.0814569	no	0.119772	no	0.0170061	no	0.402314	yes_up
P42785	Lysosomal Pro-X carboxypeptidase	PRCP	-0.253857	no	0.00689786	no	-0.219668	no	-0.317031	no	0.230593	no
P42858	Huntingtin	HTT	-0.0575997	no	-0.113449	no	-0.0770171	no	-0.061647	no	-0.0650565	no
P42892	Endothelin-converting enzyme 1	ECE1	-0.0984215	no	0.0319234	no	0.162265	no	0.00238425	no	0.0884333	no
Q5TC63	Growth hormone-regulated TBC protein 1	GRTP1	0.0289955	no	0.306083	yes_up	0.120387	no	0.0764199	no	0.401289	yes_up
P43166	Carbonic anhydrase 7	CA7	-0.257372	no	-0.344579	no	-0.0180413	no	-0.287654	no	-0.389555	no
P43243	Matrin-3	MATR3	0.0491284	no	0.0894179	no	0.0114343	no	0.0372274	no	0.0875654	no
P43246	DNA mismatch repair protein Msh2	MSH2	-0.027133	no	-0.0514656	no	-0.0407733	no	-0.0230212	no	-0.296268	no
P0DMM9	Sulfotransferase 1A3	SULT1A3	0.18431	no	-0.124674	yes_down	0.21704	yes_up	0.111401	no	-0.293335	no
P49005	DNA polymerase delta subunit 2	POLD2	-0.149225	yes_down	-0.143397	no	-0.10444	no	-0.100171	no	-0.0591018	no
P43405	Tyrosine-protein kinase SYK	SYK	-0.0727228	no	0.0851834	no	0.0459615	no	-0.0550576	no	0.311059	no
P43487	Ran-specific GTPase-activating protein	RANBP1	0.0528847	no	-0.0382827	no	-0.0281367	no	0.053575	no	-0.181765	no
P43490	Nicotinamide phosphoribosyltransferase	NAMPT	0.0526186	no	0.0725539	no	-0.0146791	no	-0.00459968	no	0.260141	no
P43686	26S protease regulatory subunit 6B	PSMC4	0.116469	no	0.060374	no	0.0221468	no	0.0587139	no	-0.00136519	no
O75438	NADH dehydrogenase [ubiquinone] 1 beta subcomplex subunit 1	NDUFB1	0.0153773	no	0.368738	yes_up	0.563967	yes_up	0.220394	yes_up	0.0116346	no
P10588	Nuclear receptor subfamily 2 group F member 6	NR2F6	0.029908	no	0.138666	no	0.102688	no	0.0556506	no	0.400959	yes_up
P45877	Peptidyl-prolyl cis-trans isomerase C	PPIC	0.108962	no	-0.0465441	no	0.0499261	no	0.0292616	no	-0.195954	no
P45880	Voltage-dependent anion-selective channel protein 2	VDAC2	-0.139684	no	0.140986	no	0.535963	no	0.161492	no	0.0566394	no
P45973	Chromobox protein homolog 5	CBX5	0.140857	no	0.191603	no	0.0352607	no	0.0672857	no	0.0829622	no
P45974	Ubiquitin carboxyl-terminal hydrolase 5	USP5	0.0603221	no	-0.0081378	no	0.0180329	no	0.0139506	no	-0.047257	no
P45984	Mitogen-activated protein kinase 9	MAPK9	-0.0390944	no	0.0643014	no	-0.0335629	no	-0.0510311	no	0.010745	no
P45985	Dual specificity mitogen-activated protein kinase kinase 4	MAP2K4	-0.067993	no	-0.0523112	no	-0.0228864	no	-0.0241003	no	-0.014436	no
O43572	A-kinase anchor protein 10, mitochondrial	AKAP10	-0.0736927	no	-0.14543	yes_down	-0.0359832	no	-0.0874519	no	-0.19072	no
Q9Y6A9	Signal peptidase complex subunit 1	SPCS1	-0.081789	no	0.230651	no	0.218117	yes_up	0.212483	yes_up	0.194762	no
P46060	Ran GTPase-activating protein 1	RANGAP1	0.0100734	no	-0.0195086	no	-0.0448602	no	-0.0203026	no	-0.110699	no
P46063	ATP-dependent DNA helicase Q1	RECQL	0.091007	no	-0.0371172	no	0.0813452	no	0.0991408	no	-0.227381	no
P46087	Putative ribosomal RNA methyltransferase NOP2	NOP2	-0.106961	no	-0.121957	no	-0.110065	no	-0.0830425	no	0.00244722	no
P46100	Transcriptional regulator ATRX	ATRX	-0.0330049	no	0.00509568	no	-0.0588416	no	-0.0381834	no	-0.12396	no
P46108	Adapter molecule crk	CRK	0.00604434	no	0.0296752	no	-0.106235	no	-0.118646	no	0.147208	no
P46109	Crk-like protein	CRKL	-0.0690181	no	-0.0695485	no	-0.0655451	no	-0.112501	no	0.0168478	no
Q8WVM7	Cohesin subunit SA-1	STAG1	-0.152445	yes_down	-0.155176	no	-0.143059	no	-0.164254	no	-0.35806	no
P46379	Large proline-rich protein BAG6	BAG6	-0.10712	no	-0.220702	no	-0.167132	no	-0.16058	no	-0.320796	no
P46459	Vesicle-fusing ATPase	NSF	0.114405	no	0.0155027	no	0.0320194	no	0.0549753	no	-0.0878339	no
P46734	Dual specificity mitogen-activated protein kinase kinase 3	MAP2K3	-0.00163352	no	-0.0568883	no	-0.0534394	no	-0.0266331	no	0.0294182	no
O75880	Protein SCO1 homolog, mitochondrial	SCO1	0.0410153	no	0.187449	no	0.476377	yes_up	0.454873	yes_up	0.235352	no
P46776	60S ribosomal protein L27a	RPL27A	0.0229258	no	-0.2442	no	-0.0475293	no	-0.0537592	no	-0.391541	no
P46777	60S ribosomal protein L5	RPL5	0.130669	no	0.0721769	no	0.026492	no	0.0957034	no	0.0475556	no
P46778	60S ribosomal protein L21	RPL21	0.11478	no	0.135596	no	0.0516392	no	0.064187	no	0.118812	no
O95251	Histone acetyltransferase KAT7	KAT7	-0.14911	yes_down	-0.104356	no	-0.052007	no	-0.172639	no	-0.0681545	no
P46781	40S ribosomal protein S9	RPS9	0.0264552	no	-0.112396	no	-0.0468206	no	-0.0359062	no	-0.310039	no
P46782	40S ribosomal protein S5	RPS5	-0.001134	no	-0.0274351	no	-0.0592358	no	-0.0103703	no	-0.142616	no
P46783	40S ribosomal protein S10	RPS10	0.0352495	no	0.00849976	no	-0.00190306	no	0.033118	no	-0.0154179	no
P46821	Microtubule-associated protein 1B	MAP1B	-0.0722418	no	-0.115743	no	-0.0664562	no	-0.0282456	no	0.207623	no
P46926	Glucosamine-6-phosphate isomerase 1	GNPDA1	0.0508397	no	-0.00349464	no	0.0382199	no	-0.0221813	no	0.132371	no
Q86SF2	N-acetylgalactosaminyltransferase 7	GALNT7	-0.144569	no	0.0933155	no	0.176741	yes_up	-0.11384	no	0.301977	no
P46937	Yorkie homolog	YAP1	-0.0343343	no	-0.0188908	no	-0.0663981	no	0.00219051	no	-0.0381144	no
P46939	Utrophin	UTRN	-0.0860391	no	-0.11643	no	-0.048052	no	-0.0588608	no	-0.122955	no
P46940	Ras GTPase-activating-like protein IQGAP1	IQGAP1	0.0607466	no	7.42416e-05	no	0.0258218	no	0.0243795	no	0.0149142	no
P46976	Glycogenin-1	GYG1	-0.0413776	no	-0.0834319	no	-0.0412153	no	-0.00276202	no	-0.0273849	no
Q9BWH6	RNA polymerase II-associated protein 1	RPAP1	-0.153849	yes_down	-0.12099	no	-0.150529	no	-0.105267	no	-0.0606304	no
O00625	Pirin	PIR	0.140078	no	-0.0060401	no	0.0919008	no	-0.013561	no	-0.00701532	no
P47712	Cytosolic phospholipase A2	PLA2G4A	-0.112209	no	-0.00784065	no	-0.0712338	no	-0.0661712	no	0.12388	no
P47736	Rap1 GTPase-activating protein 1	RAP1GAP	-0.050672	no	0.0952908	no	0.070063	no	-0.143726	no	-0.0907451	no
P47755	F-actin-capping protein subunit alpha-2	CAPZA2	-0.0677802	no	-0.0194454	no	0.058673	no	-0.0539692	no	-0.0732909	no
P47756	F-actin-capping protein subunit beta	CAPZB	0.124935	no	0.0936565	no	0.0326803	no	0.0613621	no	0.188501	no
Q6PII3	Coiled-coil domain-containing protein 174	CCDC174	-0.12511	no	-0.0721669	no	-0.0833546	no	-0.154218	no	0.262791	no
P47897	Glutamine--tRNA ligase	QARS	0.00848977	no	-0.069446	no	-0.0432657	no	-0.0450283	no	-0.159457	no
P47914	60S ribosomal protein L29	RPL29	0.234084	no	0.124702	no	0.0632872	no	0.168621	no	-0.0130215	no
O15260	Surfeit locus protein 4	SURF4	0.0296502	no	0.109861	no	0.229671	no	0.200656	yes_up	0.0655993	no
Q9GZM3	DNA-directed RNA polymerase II subunit RPB11-b1	POLR2J2	0.142617	no	0.203653	yes_up	-0.0559977	no	0.0486828	no	-0.0806643	no
P48147	Prolyl endopeptidase	PREP	-0.0253186	no	-0.0645586	no	-0.0303827	no	-0.0809472	no	-0.169296	no
P48163	NADP-dependent malic enzyme	ME1	0.136477	no	0.0140411	no	0.0676037	no	0.0745353	no	0.0973679	no
Q96AZ6	Interferon-stimulated gene 20 kDa protein	ISG20	-0.124051	no	-0.165052	yes_down	-0.187441	yes_down	-0.298034	yes_down	0.902476	no
P48380	Transcription factor RFX3	RFX3	-0.00189828	no	0.151898	no	-0.0714777	no	-0.0118629	no	-0.115765	no
P48382	DNA-binding protein RFX5	RFX5	-0.071979	no	-0.00111932	no	-0.0403903	no	-0.00803634	no	0.420923	no
P48426	Phosphatidylinositol 5-phosphate 4-kinase type-2 alpha	PIP4K2A	-0.139721	no	-0.100975	no	-0.0537768	no	-0.0365696	no	0.163417	no
Q9Y2Y1	DNA-directed RNA polymerase III subunit RPC10	POLR3K	-0.155134	yes_down	0.0166113	no	0.0309557	no	-0.141862	no	-0.266865	no
Q86V48	Leucine zipper protein 1	LUZP1	-0.155685	yes_down	-0.111512	no	-0.072145	no	-0.0452515	no	-0.0632366	no
P48444	Coatomer subunit delta	ARCN1	0.123104	no	-0.0652366	no	0.0533873	no	0.0744912	no	-0.0650868	no
P48449	Lanosterol synthase	LSS	-0.193198	no	0.0353247	no	0.0932701	no	-0.0281356	no	0.0644537	no
P48506	Glutamate--cysteine ligase catalytic subunit	GCLC	0.123754	no	0.0412321	no	0.0765222	no	0.0715176	no	0.0723864	no
P48741	Putative heat shock 70 kDa protein 7	HSPA7	0.0305132	no	0.212186	no	-0.119376	no	0.028103	no	0.399905	yes_up
P48556	26S proteasome non-ATPase regulatory subunit 8	PSMD8	0.0337612	no	0.07638	no	0.0101484	no	0.00677806	no	0.115967	no
P48634	Protein PRRC2A	PRRC2A	-0.0776712	no	-0.0523118	no	-0.0494727	no	-0.0507652	no	0.0536323	no
P48637	Glutathione synthetase	GSS	0.0332227	no	-0.0113366	no	-0.0104457	no	-0.00803414	no	0.0691016	no
P48643	T-complex protein 1 subunit epsilon	CCT5	0.140331	no	0.0666032	no	0.0287472	no	0.0531098	no	-0.181647	no
P48681	Nestin	NES	-0.149724	no	-0.0547854	no	-0.0738709	no	-0.0831447	no	-0.0400904	no
Q9Y570	Protein phosphatase methylesterase 1	PPME1	0.0646143	no	-0.0176894	no	0.052978	no	0.0221045	no	-0.0407481	no
O15126	Secretory carrier-associated membrane protein 1	SCAMP1	-0.151088	no	-0.0944553	no	-0.0807522	no	-0.0627658	no	-0.0445863	no
O95208	Epsin-2	EPN2	-0.134968	no	-0.168268	yes_down	-0.0616346	no	0.0441486	no	0.0038073	no
Q15006	ER membrane protein complex subunit 2	EMC2	-0.0460609	no	0.118863	no	0.25841	yes_up	0.199719	yes_up	-0.191244	no
P48739	Phosphatidylinositol transfer protein beta isoform	PITPNB	-0.08686	no	-0.0868463	no	-0.0506573	no	-0.0984789	no	-0.11441	no
Q9H5Q4	Dimethyladenosine transferase 2, mitochondrial	TFB2M	-0.172748	yes_down	-0.166078	yes_down	-0.136931	yes_down	-0.183852	yes_down	-0.331196	no
Q14146	Unhealthy ribosome biogenesis protein 2 homolog	URB2	-0.182706	no	-0.136893	no	-0.131126	no	-0.0938391	no	-0.160427	no
Q13123	Protein Red	IK	0.127376	no	0.189655	yes_up	0.0481942	no	0.0604647	no	0.0613808	no
Q9Y6M5	Zinc transporter 1	SLC30A1	-0.0456333	no	0.03113	no	0.107605	no	-0.00730812	no	-0.0482936	no
P49023	Paxillin	PXN	-0.023289	no	0.0565845	no	-0.0572176	no	-0.0287534	no	0.206784	no
Q13322	Growth factor receptor-bound protein 10	GRB10	0.0670461	no	0.173348	no	-0.0961976	no	-0.0559409	no	0.393621	yes_up
P49116	Nuclear receptor subfamily 2 group C member 2	NR2C2	-0.0369906	no	0.0962488	no	-0.170371	no	-0.078701	no	0.261922	no
P49137	MAP kinase-activated protein kinase 2	MAPKAPK2	-0.335355	no	-0.273314	no	-0.204685	no	-0.251398	no	-0.196272	no
P49189	4-trimethylaminobutyraldehyde dehydrogenase	ALDH9A1	0.125017	no	0.0872865	no	0.0885058	no	0.100393	no	0.173434	no
P49207	60S ribosomal protein L34	RPL34	0.162435	no	0.0455352	no	0.0249655	no	0.08746	no	-0.224269	no
P49247	Ribose-5-phosphate isomerase	RPIA	-0.155944	no	-0.128232	no	-0.135712	no	-0.175078	no	-0.201377	no
P49257	Protein ERGIC-53	LMAN1	-0.0441056	no	-0.0597386	no	0.035302	no	-0.0599351	no	-0.0542779	no
P49321	Nuclear autoantigenic sperm protein	NASP	0.0845676	no	0.0783753	no	-0.000763133	no	0.0536637	no	-0.0142874	no
P49327	Fatty acid synthase	FASN	0.00973158	no	0.0326373	no	-0.019162	no	-0.0461558	no	0.0743544	no
P49354	Protein farnesyltransferase/geranylgeranyltransferase type-1 subunit alpha	FNTA	0.019158	no	-0.00476961	no	0.00221955	no	-0.0585048	no	0.154821	no
P49366	Deoxyhypusine synthase	DHPS	-0.0692194	no	-0.133223	no	-0.111469	no	-0.189623	no	-0.0161855	no
P49368	T-complex protein 1 subunit gamma	CCT3	0.0372722	no	-0.029042	no	-0.0142029	no	0.00883437	no	-0.175619	no
Q9Y2R0	Cytochrome c oxidase assembly factor 3 homolog, mitochondrial	COA3	-0.0946898	no	0.227207	yes_up	0.986023	yes_up	0.577931	yes_up	-0.122759	no
P49407	Beta-arrestin-1	ARRB1	0.0939251	no	0.15063	no	0.0690323	no	0.0647974	no	0.151481	no
P49411	Elongation factor Tu, mitochondrial	TUFM	-0.0871203	no	-0.185995	no	0.119294	no	0.122392	no	-0.105562	no
P49419	Alpha-aminoadipic semialdehyde dehydrogenase	ALDH7A1	0.0473111	no	-0.0342617	no	0.0713758	no	0.031988	no	-0.0477328	no
P49427	Ubiquitin-conjugating enzyme E2 R1	CDC34	-0.137704	no	-0.146278	no	-0.218383	no	-0.245445	no	-0.329146	no
P49441	Inositol polyphosphate 1-phosphatase	INPP1	0.0839813	no	0.0656688	no	0.00845022	no	0.0219931	no	0.0696196	no
P49454	Centromere protein F	CENPF	-0.16875	no	-0.0734882	no	-0.0820991	no	-0.0569658	no	-0.274712	no
Q2TAA2	Isoamyl acetate-hydrolyzing esterase 1 homolog	IAH1	0.178386	no	0.159871	no	0.118535	no	0.17465	no	0.385965	yes_up
Q9NZJ9	Diphosphoinositol polyphosphate phosphohydrolase 2	NUDT4	0.00321401	no	-0.00923329	no	0.0477371	no	0.0593094	no	-0.0135882	no
P61026	Ras-related protein Rab-10	RAB10	-0.0851453	no	0.250615	no	0.212561	yes_up	0.11016	no	0.384626	yes_up
P49588	Alanine--tRNA ligase, cytoplasmic	AARS	0.0297817	no	-0.00326336	no	-0.013509	no	-0.00970526	no	0.307149	no
P49589	Cysteine--tRNA ligase, cytoplasmic	CARS	-0.0377839	no	-0.0530068	no	-0.0230734	no	-0.0900329	no	0.19753	no
Q99470	Stromal cell-derived factor 2	SDF2	0.279432	yes_up	0.197728	no	0.0922828	no	0.155942	no	0.381817	yes_up
P49591	Serine--tRNA ligase, cytoplasmic	SARS	0.0380714	no	-0.00591714	no	0.0323329	no	0.0127195	no	0.185223	no
P49593	Protein phosphatase 1F	PPM1F	-0.00723329	no	-0.0428834	no	-0.0021431	no	0.0233544	no	0.187926	no
Q9BTV4	Transmembrane protein 43	TMEM43	-0.15383	no	-0.0716022	no	0.0687823	no	-0.0747619	no	-0.0554979	no
P04150	Glucocorticoid receptor	NR3C1	-0.275784	yes_down	-0.00853353	no	-0.181056	no	-0.185382	no	0.380888	yes_up
P49662	Caspase-4	CASP4	-0.0305115	no	-0.174773	no	0.0489848	no	-0.126016	no	-0.0650608	no
P49711	Transcriptional repressor CTCF	CTCF	0.0213078	no	0.0475936	no	-0.0565	no	-0.0995464	no	-0.0973745	no
P49720	Proteasome subunit beta type-3	PSMB3	0.0704114	no	-0.113942	no	-0.00820085	no	-0.0134689	no	-0.181206	no
P49721	Proteasome subunit beta type-2	PSMB2	0.039853	no	0.0582246	no	0.00410858	no	-0.0616856	no	0.104405	no
P49736	DNA replication licensing factor MCM2	MCM2	-0.0228353	no	0.0312577	no	-0.0103268	no	0.00119622	no	-0.110987	no
P49748	Very long-chain specific acyl-CoA dehydrogenase, mitochondrial	ACADVL	-0.138447	no	-0.185282	no	0.0611981	no	0.0416696	no	-0.0192282	no
P49750	YLP motif-containing protein 1	YLPM1	0.0478678	no	0.0442736	no	-0.000178967	no	0.0173433	no	0.0138578	no
P49755	Transmembrane emp24 domain-containing protein 10	TMED10	-0.171871	no	0.138871	no	0.177208	no	0.106929	no	0.0963924	no
P49756	RNA-binding protein 25	RBM25	0.0362008	no	0.120194	no	-0.0358322	no	0.00585999	no	0.207041	no
P49757	Protein numb homolog	NUMB	0.0526433	no	0.046593	no	-0.026853	no	0.0136906	no	0.145188	no
P49768	Presenilin-1	PSEN1	-0.0848013	no	0.0745048	no	0.168748	no	0.0240695	no	0.227469	no
P49770	Translation initiation factor eIF-2B subunit beta	EIF2B2	-0.00198591	no	-0.12019	no	-0.0717627	no	-0.0331952	no	-0.14931	no
A6NJZ7	RIMS-binding protein 3C	RIMBP3C	0.12583	no	0.264376	no	0.0558929	no	0.12268	no	0.379789	yes_up
P49789	Bis(5'-adenosyl)-triphosphatase	FHIT	-0.0794538	no	-0.0314679	no	-0.0133645	no	-0.069702	no	0.35499	no
P49790	Nuclear pore complex protein Nup153	NUP153	0.101917	no	0.0341217	no	0.0414425	no	0.0812243	no	-0.0406854	no
P49792	E3 SUMO-protein ligase RanBP2	RANBP2	0.000522023	no	-0.0462078	no	-0.0326738	no	-0.00427042	no	-0.0804396	no
P49796	Regulator of G-protein signaling 3	RGS3	-0.137602	no	-0.0949603	no	-0.125554	no	-0.108756	no	0.0318889	no
P49815	Tuberin	TSC2	-0.0336287	no	-0.186894	no	-0.0771205	no	-0.0329795	no	-0.203844	no
P49821	NADH dehydrogenase [ubiquinone] flavoprotein 1, mitochondrial	NDUFV1	-0.0259446	no	0.125103	no	0.340647	no	0.0906416	no	-0.139459	no
Q8IYJ3	Synaptotagmin-like protein 1	SYTL1	0.0574238	no	-0.00624913	no	0.175517	yes_up	0.137963	no	-0.00354189	no
P49841	Glycogen synthase kinase-3 beta	GSK3B	-0.0372978	no	0.132495	no	0.197586	no	0.12832	no	0.046006	no
P49848	Transcription initiation factor TFIID subunit 6	TAF6	-0.0761751	no	-0.12326	no	-0.0947853	no	0.00882366	no	0.0795686	no
P49902	Cytosolic purine 5'-nucleotidase	NT5C2	0.0565265	no	0.0588002	no	-0.0134334	no	-0.0580869	no	0.144327	no
P49903	Selenide, water dikinase 1	SEPHS1	-0.219155	no	-0.257202	no	-0.0719321	no	-0.0977497	no	-0.278037	no
P49914	5-formyltetrahydrofolate cyclo-ligase	MTHFS	-0.0506277	no	0.0167678	no	-0.0923027	no	-0.0805757	no	-0.0969683	no
P49915	GMP synthase [glutamine-hydrolyzing]	GMPS	-0.117632	no	-0.0734358	no	-0.0990789	no	-0.0985583	no	-0.120162	no
P49916	DNA ligase 3	LIG3	-0.0147089	no	0.00190393	no	-0.0359016	no	-0.0533253	no	0.0238709	no
P49917	DNA ligase 4	LIG4	-0.062825	no	-0.0312729	no	-0.129531	no	-0.0326875	no	0.152661	no
P49959	Double-strand break repair protein MRE11A	MRE11A	0.0372787	no	0.00669102	no	0.03698	no	0.0357585	no	-0.017646	no
P50135	Histamine N-methyltransferase	HNMT	-0.3283	no	-0.34085	no	-0.100465	no	-0.0469717	no	-0.192953	no
Q13542	Eukaryotic translation initiation factor 4E-binding protein 2	EIF4EBP2	0.00643995	no	0.14214	no	0.0472771	no	-0.00410158	no	0.376242	yes_up
P50213	Isocitrate dehydrogenase [NAD] subunit alpha, mitochondrial	IDH3A	-0.0852261	no	-0.284609	no	0.109243	no	0.101101	no	-0.28139	no
P50238	Cysteine-rich protein 1	CRIP1	0.199495	no	0.285201	no	0.136523	no	0.156436	no	0.169789	no
Q9NV35	Probable 8-oxo-dGTP diphosphatase NUDT15	NUDT15	0.179068	no	0.184217	yes_up	0.0436189	no	0.10237	no	0.113335	no
P50395	Rab GDP dissociation inhibitor beta	GDI2	0.084781	no	0.0189809	no	0.00983955	no	0.021435	no	-0.0173733	no
P50402	Emerin	EMD	-0.0318729	no	0.248756	no	0.180971	no	0.141499	no	0.358313	no
P50416	Carnitine O-palmitoyltransferase 1, liver isoform	CPT1A	-0.340869	no	-0.121462	no	-0.0335213	no	-0.200566	no	0.0670133	no
Q5VWZ2	Lysophospholipase-like protein 1	LYPLAL1	-0.0701192	no	0.087526	no	0.00924492	no	-0.0421252	no	0.376018	yes_up
Q9BWM7	Sideroflexin-3	SFXN3	-0.255853	yes_down	0.0795047	no	0.331983	yes_up	0.13173	no	0.0812115	no
O75695	Protein XRP2	RP2	-0.165231	no	0.166905	no	0.225838	no	0.164261	no	0.375629	yes_up
P50502	Hsc70-interacting protein	ST13	0.19137	no	0.00725429	no	0.0938604	no	0.101537	no	-0.159842	no
P50542	Peroxisomal targeting signal 1 receptor	PEX5	-0.0977079	no	-0.0945057	no	-0.0281273	no	-0.122159	no	-0.148549	no
P50548	ETS domain-containing transcription factor ERF	ERF	-0.109306	no	-0.0380967	no	-0.0659945	no	-0.122222	no	0.417422	no
P50552	Vasodilator-stimulated phosphoprotein	VASP	0.0513086	no	-0.0370114	no	-0.00277051	no	0.018452	no	0.0384668	no
P50570	Dynamin-2	DNM2	-0.0319323	no	-0.0151135	no	0.00660677	no	-0.0308485	no	0.0557018	no
P50579	Methionine aminopeptidase 2	METAP2	-0.128709	no	-0.109536	no	-0.154672	no	-0.139506	no	-0.277882	no
P50583	Bis(5'-nucleosyl)-tetraphosphatase [asymmetrical]	NUDT2	-0.182866	no	-0.0888761	no	-0.250923	no	-0.196427	no	0.378086	no
P50613	Cyclin-dependent kinase 7	CDK7	-0.465772	no	-0.412212	no	-0.366688	no	-0.284453	no	-0.371957	no
Q9H0P0	Cytosolic 5'-nucleotidase 3A	NT5C3A	0.00549761	no	-0.0030141	no	0.0921634	no	0.00222651	no	0.36974	yes_up
P50748	Kinetochore-associated protein 1	KNTC1	-0.108974	no	0.00157563	no	-0.0638781	no	-0.0849845	no	0.102032	no
Q92665	28S ribosomal protein S31, mitochondrial	MRPS31	-0.144042	no	-0.140792	no	0.256355	yes_up	0.19759	yes_up	-0.0360954	no
P50851	Lipopolysaccharide-responsive and beige-like anchor protein	LRBA	-0.0241601	no	-0.0723693	no	-0.0332864	no	-0.0465156	no	-0.0882605	no
P50895	Basal cell adhesion molecule	BCAM	-0.0107147	no	0.125766	no	0.202406	no	0.101358	no	-0.0733132	no
P50897	Palmitoyl-protein thioesterase 1	PPT1	0.0936939	no	0.12583	no	0.0423186	no	0.114017	no	-0.157807	no
P50914	60S ribosomal protein L14	RPL14	0.0600743	no	-0.0216076	no	-0.0163745	no	0.00533677	no	-0.171158	no
P50990	T-complex protein 1 subunit theta	CCT8	0.0697788	no	-0.0103907	no	0.0174122	no	0.0334977	no	-0.0886497	no
P50991	T-complex protein 1 subunit delta	CCT4	0.0133367	no	0.00667089	no	-0.0283187	no	-0.0243506	no	-0.0488969	no
P50995	Annexin A11	ANXA11	0.0270853	no	0.0176292	no	-0.0129352	no	-0.0195708	no	0.136089	no
P51003	Poly(A) polymerase alpha	PAPOLA	-0.0189512	no	-0.18666	no	-0.0486689	no	-0.047485	no	-0.385407	no
P51114	Fragile X mental retardation syndrome-related protein 1	FXR1	0.16702	no	0.114545	no	0.0783265	no	0.128891	no	0.0828794	no
P51116	Fragile X mental retardation syndrome-related protein 2	FXR2	0.0376071	no	0.0617382	no	-0.00165261	no	0.02857	no	0.0711315	no
P51148	Ras-related protein Rab-5C	RAB5C	-0.0659701	no	0.023456	no	0.0951014	no	0.0544768	no	0.151597	no
P51149	Ras-related protein Rab-7a	RAB7A	-0.0427909	no	0.109743	no	0.186789	no	0.0750833	no	0.0359821	no
P51151	Ras-related protein Rab-9A	RAB9A	-0.0333378	no	-0.144841	no	-0.0355049	no	-0.0562592	no	-0.0190304	no
P51153	Ras-related protein Rab-13	RAB13	0.177295	no	0.203885	no	0.258106	no	0.182363	no	0.00462276	no
Q8WUY1	Protein THEM6	THEM6	-0.00250055	no	0.223194	yes_up	0.364655	yes_up	0.24058	no	0.36774	yes_up
P51161	Gastrotropin	FABP6	-0.196642	no	-0.263718	no	-0.164852	no	0.108002	no	-0.35985	no
Q9H7C9	Mth938 domain-containing protein	AAMDC	0.0822173	no	0.216892	no	0.0213306	no	0.0305758	no	0.367156	yes_up
Q9BW85	Coiled-coil domain-containing protein 94	CCDC94	0.0137862	no	-0.0586223	no	-0.00850287	no	0.151338	yes_up	-0.145819	no
P51452	Dual specificity protein phosphatase 3	DUSP3	0.0503435	no	-0.0102033	no	0.0316822	no	0.0447599	no	0.105226	no
P51513	RNA-binding protein Nova-1	NOVA1	-0.360966	no	-0.257755	no	-0.202325	no	-0.118575	no	-0.145776	no
P51531	Probable global transcription activator SNF2L2	SMARCA2	-0.0189931	no	-0.0172739	no	0.0226981	no	0.02209	no	0.0545804	no
P51532	Transcription activator BRG1	SMARCA4	-0.0959304	no	-0.0235849	no	-0.085283	no	-0.0994734	no	-7.33352e-05	no
P11137	Microtubule-associated protein 2	MAP2	-0.0273587	no	-0.0574855	no	-0.0138459	no	0.0382126	no	0.365088	yes_up
P51570	Galactokinase	GALK1	0.00474116	no	0.0262679	no	0.0363501	no	0.0150331	no	0.310379	no
Q96HS1	Serine/threonine-protein phosphatase PGAM5, mitochondrial	PGAM5	-0.0580993	no	0.0733506	no	0.292797	yes_up	0.190669	no	0.118652	no
O95833	Chloride intracellular channel protein 3	CLIC3	-0.00689916	no	-0.0704916	no	-0.0113	no	-0.0354654	no	0.360692	yes_up
P51580	Thiopurine S-methyltransferase	TPMT	0.13887	no	0.0830073	no	0.12119	no	0.114187	no	0.214986	no
P51606	N-acylglucosamine 2-epimerase	RENBP	0.081173	no	0.112073	no	0.0465045	no	0.154652	no	0.0165783	no
P51608	Methyl-CpG-binding protein 2	MECP2	-0.0112205	no	0.0362322	no	-0.0314925	no	0.0108426	no	0.147173	no
P51610	Host cell factor 1	HCFC1	0.0239283	no	0.0433711	no	0.00326279	no	0.000266732	no	0.116854	no
Q8TBM8	DnaJ homolog subfamily B member 14	DNAJB14	0.0579668	no	0.11811	no	0.225899	no	0.192781	yes_up	0.035793	no
P51648	Fatty aldehyde dehydrogenase	ALDH3A2	-0.115497	no	0.0825647	no	0.127643	no	0.0649426	no	0.072484	no
P51649	Succinate-semialdehyde dehydrogenase, mitochondrial	ALDH5A1	-0.0752927	no	-0.335857	no	0.144255	no	0.0554207	no	-0.295918	no
P51659	Peroxisomal multifunctional enzyme type 2	HSD17B4	-0.12315	no	-0.203811	no	0.025368	no	0.0455792	no	-0.0883225	no
P51665	26S proteasome non-ATPase regulatory subunit 7	PSMD7	0.0304121	no	0.0830303	no	-0.00864686	no	-0.00138556	no	0.252368	no
P51688	N-sulphoglucosamine sulphohydrolase	SGSH	-0.0345228	no	-0.0487724	no	-0.144838	no	-0.11318	no	0.211607	no
P51784	Ubiquitin carboxyl-terminal hydrolase 11	USP11	0.0431684	no	0.0560486	no	0.0691934	no	-0.0244667	no	-0.182236	no
P51790	H(+)/Cl(-) exchange transporter 3	CLCN3	-0.0182746	no	0.0885801	no	0.267805	no	0.163948	no	-0.484849	no
P51798	H(+)/Cl(-) exchange transporter 7	CLCN7	-0.345755	no	-0.362653	no	-0.064077	no	-0.23138	no	-0.343229	no
Q7Z434	Mitochondrial antiviral-signaling protein	MAVS	-0.156543	yes_down	0.0433624	no	0.151958	no	-0.0614819	no	0.356994	yes_up
P51812	Ribosomal protein S6 kinase alpha-3	RPS6KA3	0.0446994	no	0.0343985	no	0.0282547	no	0.0307714	no	0.102313	no
P51825	AF4/FMR2 family member 1	AFF1	-0.0666197	no	-0.125828	no	-0.135286	no	-0.0905224	no	-0.285508	no
P51858	Hepatoma-derived growth factor	HDGF	0.135333	no	0.135791	no	0.080045	no	0.109993	no	0.24295	no
P61769	Beta-2-microglobulin	B2M	-0.0598815	no	0.151982	no	0.141126	no	-0.0299672	no	0.352757	yes_up
Q9H3P7	Golgi resident protein GCP60	ACBD3	0.0587731	no	-0.0298921	no	0.0682338	no	0.0653894	no	0.0567561	no
Q8WVT3	Trafficking protein particle complex subunit 12	TRAPPC12	-0.214085	no	-0.131648	yes_down	0.0590313	no	-0.0406387	no	0.0063189	no
P82094	TATA element modulatory factor	TMF1	0.0686748	no	-0.0267972	no	0.108822	no	0.0595004	no	0.0323434	no
P51991	Heterogeneous nuclear ribonucleoprotein A3	HNRNPA3	0.119504	no	0.0374309	no	-0.00653617	no	0.03213	no	-0.0246291	no
P52209	6-phosphogluconate dehydrogenase, decarboxylating	PGD	0.123865	no	0.057159	no	0.0716989	no	0.0443501	no	0.0795474	no
P52272	Heterogeneous nuclear ribonucleoprotein M	HNRNPM	0.114415	no	0.0484216	no	0.0512268	no	0.0976069	no	0.0163101	no
P52292	Importin subunit alpha-1	KPNA2	-0.278338	no	-0.211037	no	-0.277106	no	-0.267899	no	-0.689242	no
P52294	Importin subunit alpha-5	KPNA1	-0.812415	no	-0.370472	no	-0.220929	no	-0.335514	no	-0.555584	no
Q9P031	Thyroid transcription factor 1-associated protein 26	CCDC59	0.204891	no	0.22513	no	0.0761566	no	0.274178	no	0.351033	yes_up
P52306	Rap1 GTPase-GDP dissociation stimulator 1	RAP1GDS1	-0.0555294	no	-0.0688572	no	-0.053195	no	-0.063875	no	-0.109225	no
P52434	DNA-directed RNA polymerases I, II, and III subunit RPABC3	POLR2H	0.0152442	no	0.118945	no	0.0255717	no	0.0688371	no	0.0149659	no
P52564	Dual specificity mitogen-activated protein kinase kinase 6	MAP2K6	0.0213905	no	0.146003	no	0.0980459	no	0.0533483	no	0.177699	no
P52565	Rho GDP-dissociation inhibitor 1	ARHGDIA	0.100677	no	0.0573663	no	0.00297421	no	0.0415125	no	0.0800996	no
P52566	Rho GDP-dissociation inhibitor 2	ARHGDIB	0.0253404	no	-0.0115064	no	-0.010791	no	-0.03719	no	0.065725	no
P52594	Arf-GAP domain and FG repeat-containing protein 1	AGFG1	-0.0337886	no	-0.125828	no	-0.0637149	no	-0.0611436	no	-0.115821	no
P52597	Heterogeneous nuclear ribonucleoprotein F	HNRNPF	0.0605201	no	-0.0667754	no	0.00761635	no	0.0302458	no	-0.135099	no
P52630	Signal transducer and activator of transcription 2	STAT2	0.0511999	no	-0.0248827	no	0.138278	no	0.0682427	no	0.0890159	no
P52655	Transcription initiation factor IIA subunit 1	GTF2A1	-0.0708864	no	0.120824	no	-0.0693514	no	0.0738677	no	0.0506767	no
P21926	CD9 antigen	CD9	0.122718	no	0.442957	yes_up	0.507984	yes_up	0.425354	yes_up	0.350264	yes_up
P52732	Kinesin-like protein KIF11	KIF11	-0.105237	no	-0.0850709	no	-0.0526911	no	-0.0385082	no	-0.19728	no
P52735	Guanine nucleotide exchange factor VAV2	VAV2	-0.0486212	no	-0.0338226	no	-0.0306427	no	-0.0488149	no	0.0609672	no
O60784	Target of Myb protein 1	TOM1	0.18937	no	0.0987419	no	0.113964	no	0.139905	no	0.349217	yes_up
P52758	Ribonuclease UK114	HRSP12	0.117034	no	0.0577212	no	0.00311795	no	0.0959008	no	0.0869829	no
P52788	Spermine synthase	SMS	-0.105503	no	-0.02723	no	-0.0936263	no	-0.105735	no	0.0933272	no
P52789	Hexokinase-2	HK2	-0.0200066	no	-0.0238245	no	-0.0205452	no	-0.0535829	no	-0.228683	no
Q9BZX2	Uridine-cytidine kinase 2	UCK2	-0.0464716	no	-0.0971516	no	-0.065832	no	-0.0590939	no	-0.216477	no
P52888	Thimet oligopeptidase	THOP1	0.000504682	no	-0.0522548	no	-0.0434048	no	-0.0418349	no	-0.0239872	no
P52907	F-actin-capping protein subunit alpha-1	CAPZA1	-0.0206041	no	-0.0397434	no	0.00808072	no	-0.00389855	no	0.0337366	no
P24844	Myosin regulatory light polypeptide 9	MYL9	-0.0424264	no	0.171736	yes_up	0.0567891	no	0.00521056	no	0.0377152	no
P52943	Cysteine-rich protein 2	CRIP2	0.268615	no	0.368508	no	0.145093	no	0.228533	no	0.670088	no
P52948	Nuclear pore complex protein Nup98-Nup96	NUP98	-0.0182916	no	-0.00643737	no	-0.0221636	no	-0.0267023	no	-0.00395136	no
P53004	Biliverdin reductase A	BLVRA	0.0217246	no	-0.0631322	no	0.0340881	no	-0.0105427	no	0.276701	no
P61599	N-alpha-acetyltransferase 20	NAA20	0.0376294	no	0.124711	no	0.155522	no	0.0892036	no	0.348077	yes_up
P53041	Serine/threonine-protein phosphatase 5	PPP5C	-0.0280841	no	0.0403926	no	-0.0602049	no	-0.0264886	no	0.143247	no
Q8NFV4	Alpha/beta hydrolase domain-containing protein 11	ABHD11	-0.126087	no	-0.139152	yes_down	0.103914	no	0.0207349	no	0.0195521	no
P53365	Arfaptin-2	ARFIP2	-0.00859226	no	-0.0646094	no	0.0168905	no	-0.0197552	no	0.0220593	no
P53367	Arfaptin-1	ARFIP1	-0.0620681	no	-0.0669247	no	-0.00223657	no	-0.0228251	no	0.0191275	no
P53384	Cytosolic Fe-S cluster assembly factor NUBP1	NUBP1	-0.0147907	no	0.0301502	no	-0.0982301	no	-0.0157537	no	-0.0028471	no
P53396	ATP-citrate synthase	ACLY	-0.00234428	no	-0.00818692	no	-0.0284651	no	-0.0374381	no	-0.0786373	no
P53582	Methionine aminopeptidase 1	METAP1	-0.0906345	no	-0.0143018	no	-0.021467	no	-0.0927226	no	0.163418	no
P53597	Succinyl-CoA ligase [ADP/GDP-forming] subunit alpha, mitochondrial	SUCLG1	0.0707828	no	-0.10828	no	0.106566	no	0.122015	no	-0.0423492	no
P53602	Diphosphomevalonate decarboxylase	MVD	-0.0209761	no	-0.00731914	no	-0.0670193	no	-0.0908901	no	0.0697035	no
P53609	Geranylgeranyl transferase type-1 subunit beta	PGGT1B	-0.116736	no	0.037171	no	-0.01281	no	-0.170634	no	0.247057	no
P43897	Elongation factor Ts, mitochondrial	TSFM	-0.205354	no	-0.0939368	no	0.0312601	no	0.02215	no	0.15216	no
P53618	Coatomer subunit beta	COPB1	0.0819911	no	-0.010479	no	0.0450907	no	0.0234567	no	0.0640168	no
P53621	Coatomer subunit alpha	COPA	0.0906711	no	-0.00929476	no	0.0465605	no	0.0203561	no	-0.000521472	no
P53634	Dipeptidyl peptidase 1	CTSC	0.13638	no	0.0551905	no	0.0431707	no	0.0393444	no	0.0492323	no
P53667	LIM domain kinase 1	LIMK1	0.273199	no	0.164971	no	-0.0352859	no	0.150002	no	0.145839	no
P53677	AP-3 complex subunit mu-2	AP3M2	-0.0337969	no	-0.0201522	no	0.028578	no	0.0763328	no	-0.0105297	no
P53680	AP-2 complex subunit sigma	AP2S1	0.0473855	no	-0.0716002	no	-0.00293221	no	0.047237	no	-0.100533	no
P53708	Integrin alpha-8	ITGA8	-0.0219435	no	-0.246631	no	-0.0342469	no	0.0365423	no	0.128397	no
Q9BTT4	Mediator of RNA polymerase II transcription subunit 10	MED10	-0.164973	yes_down	0.0215681	no	-0.137546	no	-0.126676	no	0.421194	no
P53814	Smoothelin	SMTN	-0.245135	no	-0.174741	no	0.10784	no	-0.0306696	no	-0.661511	no
[truncated: 4,030 more rows]

## Sheet: Table S3
Table S3: Differentially expressed proteins underlying the HSP90 inhibition in H2009 cell line
[truncated: 5,732 more rows]

[truncated: 8 more sheets: Table S4, Table S5, Table S6, Table S7, Table S8, Table S9, Table S10, Table S11]
